# Supplementary material for: protoSpaceJAM: an open-source, customizable and web-accessible design platform for CRISPR/Cas insertional knock-in
Source: Nucleic Acids Res. 2024 Jun 26;52(15):e68. doi: 10.1093/nar/gkae553 (PMC11347160; doi:10.1093/nar/gkae553)
Supplement: gkae553_Supplemental_Files [file gkae553_supplemental_files.zip]

Archive with 2 entries (2 files):
- Supplementary_figures_20240429_with_legend.pdf
- Supplementary_Tables_protoSpaceJAM_20240425.xlsx
