# Supplementary material for: protoSpaceJAM: an open-source, customizable and web-accessible design platform for CRISPR/Cas insertional knock-in
Source: Nucleic Acids Res. 2024 Jun 26;52(15):e68. doi: 10.1093/nar/gkae553 (PMC11347160; doi:10.1093/nar/gkae553)
Supplement: gkae553_Supplemental_Files [file gkae553_supplemental_files.zip › Supplementary_Tables_protoSpaceJAM_20240425.xlsx]

## Sheet: Supplementary_Table_1
# Supplementary Table 1, related to Figures 2B, 3C, 4D and Suppl. Figure 3
Figure	gene_target	ENST	insertion_terminus	insertion_payload	insertion_payload_size	insertion_payload_sequence	gRNA_sequence	cut-to-insert	percent_fluorescent	standard_dev	donor_type
Figure_2B	SEC61B	ENST00000223641	N	2x_GFP11	162	AGAGACCACATGGTTTTGCATGAGTATGTGAACGCGGCGGGTATAACTGGTGGGTCGGGCGGACGAGACCATATGGTGCTTCACGAATACGTAAACGCAGCTGGCATTACTGGATCGAATTCTGGCTTGGAAGTTTTGTTTCAAGGTCCAGGCGGAGGATCG	GACAGACGGGTGAGCGCGGC	-36	25	2.89	NA
Figure_2B	SEC61B	ENST00000223641	N	2x_GFP11	162	AGAGACCACATGGTTTTGCATGAGTATGTGAACGCGGCGGGTATAACTGGTGGGTCGGGCGGACGAGACCATATGGTGCTTCACGAATACGTAAACGCAGCTGGCATTACTGGATCGAATTCTGGCTTGGAAGTTTTGTTTCAAGGTCCAGGCGGAGGATCG	AGCAGACAGACGGGTGAGCG	-32	22.7	1.64	NA
Figure_2B	SEC61B	ENST00000223641	N	2x_GFP11	162	AGAGACCACATGGTTTTGCATGAGTATGTGAACGCGGCGGGTATAACTGGTGGGTCGGGCGGACGAGACCATATGGTGCTTCACGAATACGTAAACGCAGCTGGCATTACTGGATCGAATTCTGGCTTGGAAGTTTTGTTTCAAGGTCCAGGCGGAGGATCG	GAGGGAGACAAGCAGACAGA	-22	17.425	2.24	NA
Figure_2B	SEC61B	ENST00000223641	N	2x_GFP11	162	AGAGACCACATGGTTTTGCATGAGTATGTGAACGCGGCGGGTATAACTGGTGGGTCGGGCGGACGAGACCATATGGTGCTTCACGAATACGTAAACGCAGCTGGCATTACTGGATCGAATTCTGGCTTGGAAGTTTTGTTTCAAGGTCCAGGCGGAGGATCG	GGGTCGGACCAGGCTGTAGA	-5	46.475	1.31	NA
Figure_2B	SEC61B	ENST00000223641	N	2x_GFP11	162	AGAGACCACATGGTTTTGCATGAGTATGTGAACGCGGCGGGTATAACTGGTGGGTCGGGCGGACGAGACCATATGGTGCTTCACGAATACGTAAACGCAGCTGGCATTACTGGATCGAATTCTGGCTTGGAAGTTTTGTTTCAAGGTCCAGGCGGAGGATCG	GGGGTCGGACCAGGCTGTAG	-4	59.64	2.46	NA
Figure_2B	SEC61B	ENST00000223641	N	2x_GFP11	162	AGAGACCACATGGTTTTGCATGAGTATGTGAACGCGGCGGGTATAACTGGTGGGTCGGGCGGACGAGACCATATGGTGCTTCACGAATACGTAAACGCAGCTGGCATTACTGGATCGAATTCTGGCTTGGAAGTTTTGTTTCAAGGTCCAGGCGGAGGATCG	GTGCCACTGGGGGTCGGACC	6	52.65	5.95	NA
Figure_2B	SEC61B	ENST00000223641	N	2x_GFP11	162	AGAGACCACATGGTTTTGCATGAGTATGTGAACGCGGCGGGTATAACTGGTGGGTCGGGCGGACGAGACCATATGGTGCTTCACGAATACGTAAACGCAGCTGGCATTACTGGATCGAATTCTGGCTTGGAAGTTTTGTTTCAAGGTCCAGGCGGAGGATCG	ACGTTAGTGCCACTGGGGGT	12	45.275	3.03	NA
Figure_2B	SEC61B	ENST00000223641	N	2x_GFP11	162	AGAGACCACATGGTTTTGCATGAGTATGTGAACGCGGCGGGTATAACTGGTGGGTCGGGCGGACGAGACCATATGGTGCTTCACGAATACGTAAACGCAGCTGGCATTACTGGATCGAATTCTGGCTTGGAAGTTTTGTTTCAAGGTCCAGGCGGAGGATCG	TCCCACGTTAGTGCCACTGG	16	39	6.01	NA
Figure_2B	SEC61B	ENST00000223641	N	2x_GFP11	162	AGAGACCACATGGTTTTGCATGAGTATGTGAACGCGGCGGGTATAACTGGTGGGTCGGGCGGACGAGACCATATGGTGCTTCACGAATACGTAAACGCAGCTGGCATTACTGGATCGAATTCTGGCTTGGAAGTTTTGTTTCAAGGTCCAGGCGGAGGATCG	GGATCCCACGTTAGTGCCAC	19	31.225	3.03	NA
Figure_2B	SEC61B	ENST00000223641	N	2x_GFP11	162	AGAGACCACATGGTTTTGCATGAGTATGTGAACGCGGCGGGTATAACTGGTGGGTCGGGCGGACGAGACCATATGGTGCTTCACGAATACGTAAACGCAGCTGGCATTACTGGATCGAATTCTGGCTTGGAAGTTTTGTTTCAAGGTCCAGGCGGAGGATCG	TTTGCTGGGAGAGCGCCCTG	40	26.65	2.01	NA
Figures_3C_4D	GNL2	ENST00000373062	C	mNeonGreen11	90	TGTATAATTTAATAAAAACCTTTTAAACATTACATCATATCGGTAAAGGCCTTTTGCCACTCCTTGAAGTTGAGCTCGGTACCACTTCCTGGACCTTGAAACAAAACTTCCAATCCGCCACCtTGtTTcTGcCgaAAcTTcTTcCtcTTaTGcTTtTGgCCtTCactaTCATTGGTCTTCTTTTTGTTCCTGTTCCTATT	TTTCTGTCCCTCTGAGTCAT	47	2.86	NA	full-recoding-favored-strand
Figures_3C_4D	KPNA2	ENST00000330459	C	mNeonGreen11	90	TTCAGGATGGGGCTCCTGGGACCTTTAACTTTGGTGGCGGATTGGAAGTTTTGTTTCAAGGTCCAGGAAGTGGTACCGAGCTCAACTTCAAGGAGTGGCAAAAGGCCTTTACCGATATGATGTAGtTCtTGaAGgTGtGAgATtAAaTTcTTcTGaACaACGTTTccTATTTTGTCTTATTGTTTCTCTACTAAGAACT	AATTTGTTGTGTACTACGTT	39	2.82	NA	full-recoding-favored-strand
Figures_3C_4D	RAC1	ENST00000348035	N	mNeonGreen11	90	GCCGCCGCCGCGGCCCAGCGAGCGGCCCTGATGACCGAGCTCAACTTCAAGGAGTGGCAAAAGGCCTTTACCGATATGATGGGTGGCGGATTGGAAGTTTTGTTTCAAGGTCCAGGAAGTGGTCAaGCtATtAAaTGcGTcGTcGTcGGcGACGGGTGAGTGCGCccCCGGGGCCGGGCTGGAGGCCGCGGGATCGGGCG	GTGGGAGACGGGTGAGTGCG	38	8.3	NA	full-recoding-favored-strand
Figures_3C_4D	EIF2S3	ENST00000253039	C	mNeonGreen11	90	GAAGAGGAGTGACAATCAAGCCAACAGTAGATGATGACGGTGGCGGATTGGAAGTTTTGTTTCAAGGTCCAGGAAGTGGTACCGAGCTCAACTTCAAGGAGTGGCAAAAGGCCTTTACCGATATGATGTGAtGAtTAgCAcTTtAAaAAaACtTTgGGtTGcATTTGGAAGTTGGAATTCCTCTTAACAACCAAGGGGTT	ATAATACATTCGGATGGATT	34	7.68	NA	full-recoding-favored-strand
Figures_3C_4D	ATG3	ENST00000283290	C	mNeonGreen11	90	GAACCAATAATTAGGATAGATTTTATGCTCTCTTCATTACATCATATCGGTAAAGGCCTTTTGCCACTCCTTGAAGTTGAGCTCGGTACCACTTCCTGGACCTTGAAACAAAACTTCCAATCCGCCACCCATgGTaAAaTGcCggGTaTAaTCgTAcTCgATTGTTGGAATGACAGCTTGTACAAATTTCAAGAAAATA	GTGTAGTCATATTCTATTGT	33	8.04	NA	full-recoding-favored-strand
Figures_3C_4D	KPNA3	ENST00000261667	C	mNeonGreen11	90	TATTGAATGTGGGAAAGATGCTGCACTCAACTGAATTTACATCATATCGGTAAAGGCCTTTTGCCACTCCTTGAAGTTGAGCTCGGTACCACTTCCTGGACCTTGAAACAAAACTTCCAATCCGCCACCgAAgTTgAAcTCcTTgGTcTGcAaaTTaGCgGTTGGATCAAAATTGTAGGTACCTCCTTGTGTTGCTTCA	TTTGTTTGAAGGTTGGCTGT	30	3.77	NA	full-recoding-favored-strand
Figures_3C_4D	PSMD10	ENST00000217958	C	mNeonGreen11	90	ACAACACAACATACAAAGTAAGAATAAATCCAAGCTGTTTACATCATATCGGTAAAGGCCTTTTGCCACTCCTTGAAGTTGAGCTCGGTACCACTTCCTGGACCTTGAAACAAAACTTCCAATCCGCCACCgCCcTCgACCATcCgtTTcAagATaAggCCCAGGCCACCTTTGGCCACTTGCAGGGGTGTCTTTTCTTC	TTCTCTTGAGTATTAAACCC	28	10.3	NA	full-recoding-favored-strand
Figures_3C_4D	MMGT1	ENST00000305963	C	mNeonGreen11	90	ACACATCATTGAAGTTACGAAAACTCGAATCACTGCGTCGTGGTGGCGGATTGGAAGTTTTGTTTCAAGGTCCAGGAAGTGGTACCGAGCTCAACTTCAAGGAGTGGCAAAAGGCCTTTACCGATATGATGTAAcATaTTaACtAAaTAaAAaAATAccACAGGACACAGAGCTGGAATATTGGAGTTTGGGGTATAAAA	TTTTTACAAATTATAATAAT	-22	2.68	NA	full-recoding-favored-strand
Figures_3C_4D	TPT1	ENST00000379056	C	mNeonGreen11	90	CCCCATATATGATTTTCTTTAAGGATGGTTTAGAAATGGAAAAAGGTGGCGGATTGGAAGTTTTGTTTCAAGGTCCAGGAAGTGGTACCGAGCTCAACTTCAAGGAGTGGCAAAAGGCCTTTACCGATATGATGTGTGTAAGTtCAtGGAAGTccGTTAAAATAAATAATGTAAAAAAGACATTTTAGATGTGATTTGC	AATGTGTAAGTACAAGGAAG	-15	2.33	NA	full-recoding-favored-strand
Figures_3C_4D	ARL3	ENST00000260746	C	mNeonGreen11	90	GGATGGCATGAACTGGGTCTGCAAAAATGTCAATGCAAAGAAGAAAGGTGGCGGATTGGAAGTTTTGTTTCAAGGTCCAGGAAGTGGTACCGAGCTCAACTTCAAGGAGTGGCAAAAGGCCTTTACCGATATGATGTAAtATgTAcACGAATccAGATGCAGGAGCTGCGGGAGCCGAATTCGGTCCTGAAAAACACTAA	AGAAATAAAATCTAGACGAA	-12	1.11	NA	full-recoding-favored-strand
Figures_3C_4D	PICALM	ENST00000532317	C	mNeonGreen11	90	CTACAATACAATGAATTAACATACCCACTTTTTTTTTCCAGATACAGTTTATGGGTGGCGGATTGGAAGTTTTGTTTCAAGGTCCAGGAAGTGGTACCGAGCTCAACTTCAAGGAGTGGCAAAAGGCCTTTACCGATATGATGTAAgTTGATGGAAGAAAATGGAATTACTCCAAAAAGACAAGTGCTCAAGCAGCAAAA	ATACAGTTTATGTAACTTGA	-5	5.82	NA	full-recoding-favored-strand
Figures_3C_4D	CSNK2A2	ENST00000262506	C	mNeonGreen11	90	CCCAGCCTTGTGCAGACAATGCTGTGCTTTCCAGTGGTCTCACGGCAGCACGAGGTGGCGGATTGGAAGTTTTGTTTCAAGGTCCAGGAAGTGGTACCGAGCTCAACTTCAAGGAGTGGCAAAAGGCCTTTACCGATATGATGTGAtGACTGGAAAGCGACGGGTAATGCGGCATTGATGCTTGCCAATAAAACCAACCA	CACGGCAGCACGATGAAGAC	-4	22.8	NA	full-recoding-favored-strand
Figures_3C_4D	DKC1	ENST00000369550	C	mNeonGreen11	90	CCACCAAGAAGAAGAAGAAGAAGAAGAAAGCAAAAGAGGTAGAATTGGTTTCTGAGGGTGGCGGATTGGAAGTTTTGTTTCAAGGTCCAGGAAGTGGTACCGAGCTCAACTTCAAGGAGTGGCAAAAGGCCTTTACCGATATGATGTAGTGAAGGCCACTTGAAGCTGGAGGAGAAACTAAAGCCTTATTGAGAAAACAT	AATTGGTTTCTGAGTAGTGA	3	35.6	NA	full-recoding-favored-strand
Figures_3C_4D	RUVBL1	ENST00000322623	C	mNeonGreen11	90	TATGATGCCAAGTCCTCCGCCAAAATCCTGGCTGACCAGCAGGAcAAaTAtATGAAaGGTGGCGGATTGGAAGTTTTGTTTCAAGGTCCAGGAAGTGGTACCGAGCTCAACTTCAAGGAGTGGCAAAAGGCCTTTACCGATATGATGTGAGATccCTGAGGTTTTCAGCAGTAAGAGACTCCCCAGGTGTGCCTGGCCT	GATAAGTACATGAAGTGAGA	-2	25.3	NA	full-recoding-favored-strand
Figures_3C_4D	CCT2	ENST00000299300	C	mNeonGreen11	90	AACACAACTTTGCTAGAAACTGGTCCAAAGATCGACAGCACGTGGGAATGCTTACATCATATCGGTAAAGGCCTTTTGCCACTCCTTGAAGTTGAGCTCGGTACCACTTCCTGGACCTTGAAACAAAACTTCCAATCCGCCACCACAGGGGTGGTGATCAGGGACACGTTTCCTATGAGAGTAAGAAAAAAGTCAATAGT	GCACGTGGGAATGCTTAACA	0	64.8	NA	full-recoding-favored-strand
Figures_3C_4D	RPL5	ENST00000370321	C	mNeonGreen11	90	AAAATCATAGAAAATTGCTGGGTTTACATCATATCGGTAAAGGCCTTTTGCCACTCCTTGAAGTTGAGCTCGGTACCACTTCCTGGACCTTGAAACAAAACTTCCAATCCGCCACCagatTCgGCgGCtCttTCtTGgGCcCgcAaaAAagagGCtTTtTTcTGgGCcACtCtgTCCTTCTTCTGAGCAAGGGACATTTT	GGATCGGGTAGCTCAAAAGA	-44	2.89	NA	full-recoding-favored-strand
Figures_3C_4D	SF3B6	ENST00000233468	C	mNeonGreen11	90	AAGGAGAAATATGGCATCAACACAGATCCACCAAAAGGTGGCGGATTGGAAGTTTTGTTTCAAGGTCCAGGAAGTGGTACCGAGCTCAACTTCAAGGAGTGGCAAAAGGCCTTTACCGATATGATGTAAtTGaTTaCTtCAaTTaCAaTTcGAgTAtATgCCtCGAATGACAACTACCACCTTTTTTTCCTTTTTAATT	aGGTGGTAGTTGTCATTCGT	-39	2.24	NA	full-recoding-favored-strand
Figures_3C_4D	GNL3	ENST00000418458	C	mNeonGreen11	90	AAAATCATAAAAAGCCATTGTTCTGTTACATCATATCGGTAAAGGCCTTTTGCCACTCCTTGAAGTTGAGCTCGGTACCACTTCCTGGACCTTGAAACAAAACTTCCAATCCGCCACCgACgTAgTCgGTggaaAAaTCgTAgGCgTCgTCtTCcTCgATaATcTTgTCaAgGATAAAAGACCTTGTAGACTGTTCACCT	CTTGGATAAAATCATTGAAG	-38	2.43	NA	full-recoding-favored-strand
Figures_3C_4D	TPR	ENST00000367478	C	mNeonGreen11	90	AATCTTATTCACAGTTGTTATTGTTTACAGACCATTTACATCATATCGGTAAAGGCCTTTTGCCACTCCTTGAAGTTGAGCTCGGTACCACTTCCTGGACCTTGAAACAAAACTTCCAATCCGCCACCgTTgATgTTgCCcCgaTTgATgCCgCCcCggCCgCCCATTGCATGGCTCACACCTGTAAAAGAAAAAAGAAT	GTGTGAGCCATGCAATGGGA	36	8.95	NA	full-recoding-favored-strand
Figures_3C_4D	PSMA3	ENST00000216455	C	mNeonGreen11	90	TTAAAATACAATAGATGCTGGAGTAAATGTTACATCATATCGGTAAAGGCCTTTTGCCACTCCTTGAAGTTGAGCTCGGTACCACTTCCTGGACCTTGAAACAAAACTTCCAATCCGCCACCCATgTTgTCgTCgTCactcTCgTCcTCcTCtTTtAaAGATTCCTGaTAAGAGAAAACAGGTGTTTAAAATTGATTTTT	CTCTTAACAGGAATCTCTGA	-35	15.6	NA	full-recoding-favored-strand
Figures_3C_4D	RBBP4	ENST00000458695	C	mNeonGreen11	90	CTAAAATCACAACAAGTAAAGACATATCTACATCATATCGGTAAAGGCCTTTTGCCACTCCTTGAAGTTGAGCTCGGTACCACTTCCTGGACCTTGAAACAAAACTTCCAATCCGCCACCactgCCcTGgCCcTCgGGgTCgACagagCCTTCgGGaTCcTCgTCgTTgTAAATGTTCTCTGCCTGCCCAAAAACAAGA	TATAATGATGAAGACCCTGA	-34	5.06	NA	full-recoding-favored-strand
Figures_3C_4D	PTMA	ENST00000409115	N	mNeonGreen11	90	TAATCCCCTGCATCGGATCACCGGCGTGCCCCACCATGACCGAGCTCAACTTCAAGGAGTGGCAAAAGGCCTTTACCGATATGATGGGTGGCGGATTGGAAGTTTTGTTTCAAGGTCCAGGAAGTGGTagtGAtGCcGCtGTgGAtACatctagtGAgATtACCACCAAGGTGAGGCTGGACGCCGCCCGCCCCCTCGG	CCTCACCTTGGTGGTGATTT	31	3.09	NA	full-recoding-favored-strand
Figures_3C_4D	DHX9	ENST00000367549	N	mNeonGreen11	90	TTCTTAGATCTGAAGAAGACACTTGAATCATGACCGAGCTCAACTTCAAGGAGTGGCAAAAGGCCTTTACCGATATGATGGGTGGCGGATTGGAAGTTTTGTTTCAAGGTCCAGGAAGTGGTGGcGAtGTgAAgAAcTTctTaTAcGCtTGGTGcGGgAAgcGcAAaATGACCCCATCCTATGAAATTAGAGCAGTGGG	CATCTTCCTTTTGCCACACC	31	2.91	NA	full-recoding-favored-strand
Figures_3C_4D	AP2B1	ENST00000621914	C	mNeonGreen11	90	GTCTCTCAATACATCTATCAGGTCTACGACAGCATTTTGAAAAACGGTGGCGGATTGGAAGTTTTGTTTCAAGGTCCAGGAAGTGGTACCGAGCTCAACTTCAAGGAGTGGCAAAAGGCCTTTACCGATATGATGTAAgAAcACaGGaggtGTtCCCTTCAACCATGCTGTGATCGGTGCAAGTCAAGAACTCTTAACT	ACAGCATGGTTGAAGGGTAC	19	7.07	NA	full-recoding-favored-strand
Figures_3C_4D	G3BP1	ENST00000356245	N	mNeonGreen11	90	ACATATTTGACTCTTTTCCCCCCAGGTTGAATTGACCAAAGCAATGACCGAGCTCAACTTCAAGGAGTGGCAAAAGGCCTTTACCGATATGATGGGTGGCGGATTGGAAGTTTTGTTTCAAGGTCCAGGAAGTGGTGTcATGGAaAAaCCctccCCCCTGCTGGTCGGGCGGGAATTTGTGAGACAGTATTACACACTGC	CGCCCGACCAGCAGGGGACT	18	3.89	NA	full-recoding-favored-strand
Figures_3C_4D	PSMA1	ENST00000396394	C	mNeonGreen11	90	AACCTGCTGATGAACCTGCAGAAAAGGCTGATGAACCAATGGAACATGGTGGCGGATTGGAAGTTTTGTTTCAAGGTCCAGGAAGTGGTACCGAGCTCAACTTCAAGGAGTGGCAAAAGGCCTTTACCGATATGATGTAAcTGtTAtGggAGaCTATATATGTATTATCAAATATGTAAGAATACAGGCACCACATACTG	TTGATAATACATATATAGAC	-17	15.5	NA	full-recoding-favored-strand
Figures_3C_4D	USP10	ENST00000219473	C	mNeonGreen11	90	TCCTACGAAGCGGGCACTGGGCGCACACACAGCGCACACAGGGTTTACATCATATCGGTAAAGGCCTTTTGCCACTCCTTGAAGTTGAGCTCGGTACCACTTCCTGGACCTTGAAACAAAACTTCCAATCCGCCACCtAatAaaTCgACcCtGCGGTAATACAGGAGGTAGGCTGTGCGTTCAGCAGTTGGTTTCACCA	CCTCCTGTATTACCGCCGAG	-14	3.56	NA	full-recoding-favored-strand
Figures_3C_4D	HSPA4	ENST00000304858	C	mNeonGreen11	90	CAGCTGTGCCTTCGGATTCAGACAAGAAGCTTCCTGAAATGGACATTGATGGTGGCGGATTGGAAGTTTTGTTTCAAGGTCCAGGAAGTGGTACCGAGCTCAACTTCAAGGAGTGGCAAAAGGCCTTTACCGATATGATGTGAaTggAAgACTTGTTTCTATTAAAACAGACTATTATAAAGCTTTAAGTTGTCAACTTT	GTTTTAATAGAAACAAGTGT	11	18.4	NA	full-recoding-favored-strand
Figures_3C_4D	MKI67	ENST00000368653	N	mNeonGreen11	90	GCCTTCCCCTACGGATTATACTCAACTTACTGTTTAGAAAATGACCGAGCTCAACTTCAAGGAGTGGCAAAAGGCCTTTACCGATATGATGGGTGGCGGATTGGAAGTTTTGTTTCAAGGTCCAGGAAGTGGTTGGCCCACccGgaGgtTaGTgACcATCAAAAGGAGCGGGGTCGACGGTCCCCACTTTCCCCTGAGCC	ATAGTAACCAGGCGTCTCGT	-9	3.76	NA	full-recoding-favored-strand
Figures_3C_4D	RAB1A	ENST00000409784	N	mNeonGreen11	90	CGGCTGCGGCAGCAAGGGCGGCGGTGGCGGCGGCGGCAGCTGCAGTGACATGACCGAGCTCAACTTCAAGGAGTGGCAAAAGGCCTTTACCGATATGATGGGTGGCGGATTGGAAGTTTTGTTTCAAGGTCCAGGAAGTGGTagttctATGAATCCCGAATAGTGAGTTCAGGAGAGCACCGGTCGGCTGGGTCCGTGGG	TCACTATTCGGGATTCATGC	-7	53.9	NA	full-recoding-favored-strand
Figures_3C_4D	CAPRIN1	ENST00000341394	N	mNeonGreen11	90	CCTTCCTCCCGCTTTTTCTTCTCTCTCCTTGCGGTCTGAAGATGACCGAGCTCAACTTCAAGGAGTGGCAAAAGGCCTTTACCGATATGATGGGTGGCGGATTGGAAGTTTTGTTTCAAGGTCCAGGAAGTGGTCCtagtGCtACatctCAttctGGGAGCGGCAGCAAGTCGTCCGGACCGCCACCGCCGTCGGGTTC	CCGCTGTGGCTGGTGGCCGA	6	21.5	NA	full-recoding-favored-strand
Figures_3C_4D	PFN1	ENST00000225655	N	mNeonGreen11	90	GCCCAGTCCGCGGCCCCAGCAGCAGCGCCGAGAGCAGCCCCAGTAGCAGCGggATGACCGAGCTCAACTTCAAGGAGTGGCAAAAGGCCTTTACCGATATGATGGGTGGCGGATTGGAAGTTTTGTTTCAAGGTCCAGGAAGTGGTGCtGGGTGGAACGCCTACATCGACAACCTCATGGCGGACGGGACCTGTCAGGAC	GTAGGCGTTCCACCCGGCCA	-1	13.7	NA	full-recoding-favored-strand
Figure_3C	GNL2	ENST00000373062	C	mNeonGreen11	90	TATAATTTAATAAAAACCTTTTAAACATTACATCATATCGGTAAAGGCCTTTTGCCACTCCTTGAAGTTGAGCTCGGTACCACTTCCTGGACCTTGAAACAAAACTTCCAATCCGCCACCCTGCTTTTGTCTGAATTTTTTGCGTTTGTGcTTtTGgCCtTCactaTCgTTGGTCTTCTTTTTGTTCCTGTTCCTATTT	TTTCTGTCCCTCTGAGTCAT	47	3.21	NA	prevent-recut-only-favored-strand
Figure_3C	KPNA2	ENST00000330459	C	mNeonGreen11	90	TTCAGGATGGGGCTCCTGGGACCTTTAACTTTGGTGGCGGATTGGAAGTTTTGTTTCAAGGTCCAGGAAGTGGTACCGAGCTCAACTTCAAGGAGTGGCAAAAGGCCTTTACCGATATGATGTAGATCATGTAGCTGAGACATAAATTTGTTGTGTACTACGTTTccTATTTTGTCTTATTGTTTCTCTACTAAGAACT	AATTTGTTGTGTACTACGTT	39	1.1	NA	prevent-recut-only-favored-strand
Figure_3C	RAC1	ENST00000348035	N	mNeonGreen11	90	GCCGCCGCCGCGGCCCAGCGAGCGGCCCTGATGACCGAGCTCAACTTCAAGGAGTGGCAAAAGGCCTTTACCGATATGATGGGTGGCGGATTGGAAGTTTTGTTTCAAGGTCCAGGAAGTGGTCAGGCCATCAAGTGTGTGGTGGTGGGAGACGGGTGAGTGCGCccCCGGGGCCGGGCTGGAGGCCGCGGGATCGGGCG	GTGGGAGACGGGTGAGTGCG	38	7.18	NA	prevent-recut-only-favored-strand
Figure_3C	EIF2S3	ENST00000253039	C	mNeonGreen11	90	GAGGAGTGACAATCAAGCCAACAGTAGATGATGACGGTGGCGGATTGGAAGTTTTGTTTCAAGGTCCAGGAAGTGGTACCGAGCTCAACTTCAAGGAGTGGCAAAAGGCCTTTACCGATATGATGTGAAGAATACCAGTTAAATAATACATTCGGATGGATTTccAAGTTGGAATTCCTCTTAACAACCAAGGGGTTTAT	ATAATACATTCGGATGGATT	34	2.09	NA	prevent-recut-only-favored-strand
Figure_3C	ATG3	ENST00000283290	C	mNeonGreen11	90	AACCAATAATTAGGATAGATTTTATGCTCTCTTCATTACATCATATCGGTAAAGGCCTTTTGCCACTCCTTGAAGTTGAGCTCGGTACCACTTCCTGGACCTTGAAACAAAACTTCCAATCCGCCACCCATTGTGAAGTGTCTTGTaTAaTCgTAcTCgATgGTTGGAATGACAGCTTGTACAAATTTCAAGAAAATAAG	GTGTAGTCATATTCTATTGT	33	9.87	NA	prevent-recut-only-favored-strand
Figure_3C	KPNA3	ENST00000261667	C	mNeonGreen11	90	TATTGAATGTGGGAAAGATGCTGCACTCAACTGAATTTACATCATATCGGTAAAGGCCTTTTGCCACTCCTTGAAGTTGAGCTCGGTACCACTTCCTGGACCTTGAAACAAAACTTCCAATCCGCCACCAAAATTAAATTCTTTgGTcTGcAaaTTaGCgGTTGGATCAAAATTGTAGGTACCTCCTTGTGTTGCTTCA	TTTGTTTGAAGGTTGGCTGT	30	4.9	NA	prevent-recut-only-favored-strand
Figure_3C	PSMD10	ENST00000217958	C	mNeonGreen11	90	ACACAACATACAAAGTAAGAATAAATCCAAGCTGTTTACATCATATCGGTAAAGGCCTTTTGCCACTCCTTGAAGTTGAGCTCGGTACCACTTCCTGGACCTTGAAACAAAACTTCCAATCCGCCACCACCTTCCACCATcCgtTTcAagATaAggCCtAaGCCACCTTTGGCCACTTGCAGGGGTGTCTTTTCTTCTT	TTCTCTTGAGTATTAAACCC	28	11.2	NA	prevent-recut-only-favored-strand
Figure_3C	MMGT1	ENST00000305963	C	mNeonGreen11	90	ACACATCATTGAAGTTACGAAAACTCGAATCACTGCGTCGTGGTGGCGGATTGGAAGTTTTGTTTCAAGGTCCAGGAAGTGGTACCGAGCTCAACTTCAAGGAGTGGCAAAAGGCCTTTACCGATATGATGTAAGATTTTTACAAATTATAATAATAccACAGGACACAGAGCTGGAATATTGGAGTTTGGGGTATAAAA	TTTTTACAAATTATAATAAT	-22	1.08	NA	prevent-recut-only-favored-strand
Figure_3C	TPT1	ENST00000379056	C	mNeonGreen11	90	CCCCATATATGATTTTCTTTAAGGATGGTTTAGAAATGGAAAAAGGTGGCGGATTGGAAGTTTTGTTTCAAGGTCCAGGAAGTGGTACCGAGCTCAACTTCAAGGAGTGGCAAAAGGCCTTTACCGATATGATGTGTGTAAGTACAAGGAAGTccGTTAAAATAAATAATGTAAAAAAGACATTTTAGATGTGATTTGC	AATGTGTAAGTACAAGGAAG	-15	3.26	NA	prevent-recut-only-favored-strand
Figure_3C	ARL3	ENST00000260746	C	mNeonGreen11	90	GGATGGCATGAACTGGGTCTGCAAAAATGTCAATGCAAAGAAGAAAGGTGGCGGATTGGAAGTTTTGTTTCAAGGTCCAGGAAGTGGTACCGAGCTCAACTTCAAGGAGTGGCAAAAGGCCTTTACCGATATGATGTAAAATCTAGACGAATccAGATGCAGGAGCTGCGGGAGCCGAATTCGGTCCTGAAAAACACTAA	AGAAATAAAATCTAGACGAA	-12	2.81	NA	prevent-recut-only-favored-strand
Figure_3C	PICALM	ENST00000532317	C	mNeonGreen11	90	AATACAATGAATTAACATACCCACTTTTTTTTTCCAGATACAGTTTATGGGTGGCGGATTGGAAGTTTTGTTTCAAGGTCCAGGAAGTGGTACCGAGCTCAACTTCAAGGAGTGGCAAAAGGCCTTTACCGATATGATGTAACTTGATccAAGAAAATGGAATTACTCCAAAAAGACAAGTGCTCAAGCAGCAAAATCC	ATACAGTTTATGTAACTTGA	-5	8.09	NA	prevent-recut-only-favored-strand
Figure_3C	CSNK2A2	ENST00000262506	C	mNeonGreen11	90	AGTCCCAGCCTTGTGCAGACAATGCTGTGCTTTCCAGTGGTCTCACGGCAGCACGAGGTGGCGGATTGGAAGTTTTGTTTCAAGGTCCAGGAAGTGGTACCGAGCTCAACTTCAAGGAGTGGCAAAAGGCCTTTACCGATATGATGTGAAGACTGGAAAGCGACGGGTAATGCGGCATTGATGCTTGCCAATAAAACCAA	CACGGCAGCACGATGAAGAC	-4	23.1	NA	prevent-recut-only-favored-strand
Figure_3C	DKC1	ENST00000369550	C	mNeonGreen11	90	CCACCAAGAAGAAGAAGAAGAAGAAGAAAGCAAAAGAGGTAGAATTGGTTTCTGAGGGTGGCGGATTGGAAGTTTTGTTTCAAGGTCCAGGAAGTGGTACCGAGCTCAACTTCAAGGAGTGGCAAAAGGCCTTTACCGATATGATGTAGTGAAGGCCACTTGAAGCTGGAGGAGAAACTAAAGCCTTATTGAGAAAACAT	AATTGGTTTCTGAGTAGTGA	3	27.7	NA	prevent-recut-only-favored-strand
Figure_3C	RUVBL1	ENST00000322623	C	mNeonGreen11	90	TATGATGCCAAGTCCTCCGCCAAAATCCTGGCTGACCAGCAGGAcAAaTAtATGAAaGGTGGCGGATTGGAAGTTTTGTTTCAAGGTCCAGGAAGTGGTACCGAGCTCAACTTCAAGGAGTGGCAAAAGGCCTTTACCGATATGATGTGAGATccCTGAGGTTTTCAGCAGTAAGAGACTCCCCAGGTGTGCCTGGCCT	GATAAGTACATGAAGTGAGA	-2	25.7	NA	prevent-recut-only-favored-strand
Figure_3C	CCT2	ENST00000299300	C	mNeonGreen11	90	AACACAACTTTGCTAGAAACTGGTCCAAAGATCGACAGCACGTGGGAATGCTTACATCATATCGGTAAAGGCCTTTTGCCACTCCTTGAAGTTGAGCTCGGTACCACTTCCTGGACCTTGAAACAAAACTTCCAATCCGCCACCACAGGGGTGGTGATCAGGGACACGTTTCCTATGAGAGTAAGAAAAAAGTCAATAGT	GCACGTGGGAATGCTTAACA	0	65.2	NA	prevent-recut-only-favored-strand
Figure_3C	RPL5	ENST00000370321	C	mNeonGreen11	90	AAAATCATAGAAAATTGCTGGGTTTACATCATATCGGTAAAGGCCTTTTGCCACTCCTTGAAGTTGAGCTCGGTACCACTTCCTGGACCTTGAAACAAAACTTCCAATCCGCCACCGCTCTCAGCAGCCCGCTCCTGAGCTCTGAGGAAGCTTGCTTTTTTCTGGGCCACTCTGTCCTTCTTCTGAGCAAGGGACATTTT	GGATCGGGTAGCTCAAAAGA	-44	2.53	NA	prevent-recut-only-favored-strand
Figure_3C	SF3B6	ENST00000233468	C	mNeonGreen11	90	CAAGGAGAAATATGGCATCAACACAGATCCACCAAAAGGTGGCGGATTGGAAGTTTTGTTTCAAGGTCCAGGAAGTGGTACCGAGCTCAACTTCAAGGAGTGGCAAAAGGCCTTTACCGATATGATGTAAATGTTTTCTACATTTTCATTTGGACTAAATGGCACGAATGACAACTACCACCTTTTTTTCCTTTTTAAT	aGGTGGTAGTTGTCATTCGT	-39	1.55	NA	prevent-recut-only-favored-strand
Figure_3C	GNL3	ENST00000418458	C	mNeonGreen11	90	AAAATCATAAAAAGCCATTGTTCTGTTACATCATATCGGTAAAGGCCTTTTGCCACTCCTTGAAGTTGAGCTCGGTACCACTTCCTGGACCTTGAAACAAAACTTCCAATCCGCCACCCACATAATCTGTACTGAAGTCATAAGCATCATCTTCCTCGATAATCTTGTCAAGGATAAAAGACCTTGTAGACTGTTCACCT	CTTGGATAAAATCATTGAAG	-38	2.45	NA	prevent-recut-only-favored-strand
Figure_3C	TPR	ENST00000367478	C	mNeonGreen11	90	TCACAGTTGTTATTGTTTACAGACCATTTACATCATATCGGTAAAGGCCTTTTGCCACTCCTTGAAGTTGAGCTCGGTACCACTTCCTGGACCTTGAAACAAAACTTCCAATCCGCCACCATTAATATTTCCTCTGTTTATTCCTCCTCTGCCGCCCATGGCGTGAGAGACACCTGTAAAAGAAAAAAGAATCAAATTG	GTGTGAGCCATGCAATGGGA	36	3.08	NA	prevent-recut-only-favored-strand
Figure_3C	PSMA3	ENST00000216455	C	mNeonGreen11	90	AAATACAATAGATGCTGGAGTAAATGTTACATCATATCGGTAAAGGCCTTTTGCCACTCCTTGAAGTTGAGCTCGGTACCACTTCCTGGACCTTGAAACAAAACTTCCAATCCGCCACCCATATTATCATCATCTGATTCATCTTCTTCTTTTAAGCTTTCCTGATATGACAAAACAGGTGTTTAAAATTGATTTTTAAA	CTCTTAACAGGAATCTCTGA	-35	1.9	NA	prevent-recut-only-favored-strand
Figure_3C	RBBP4	ENST00000458695	C	mNeonGreen11	90	CTAAAATCACAACAAGTAAAGACATATCTACATCATATCGGTAAAGGCCTTTTGCCACTCCTTGAAGTTGAGCTCGGTACCACTTCCTGGACCTTGAAACAAAACTTCCAATCCGCCACCGGACCCTTGTCCTTCTGGATCCACGCTTCCTTCGGGATCCTCGTCGTTGTAAATGTTCTCTGCCTGCCCAAAAACAAGA	TATAATGATGAAGACCCTGA	-34	2.46	NA	prevent-recut-only-favored-strand
Figure_3C	PTMA	ENST00000409115	N	mNeonGreen11	90	TCCCCTGCATCGGATCACCGGCGTGCCCCACCATGACCGAGCTCAACTTCAAGGAGTGGCAAAAGGCCTTTACCGATATGATGGGTGGCGGATTGGAAGTTTTGTTTCAAGGTCCAGGAAGTGGTTCAGACGCAGCCGTAGACACCAGCTCCGAGATTACAACAAAGGTGAGGCTGGACGCCGCCCGCCCCCTCGGGGT	CCTCACCTTGGTGGTGATTT	31	0.98	NA	prevent-recut-only-favored-strand
Figure_3C	DHX9	ENST00000367549	N	mNeonGreen11	90	TTCTTAGATCTGAAGAAGACACTTGAATCATGACCGAGCTCAACTTCAAGGAGTGGCAAAAGGCCTTTACCGATATGATGGGTGGCGGATTGGAAGTTTTGTTTCAAGGTCCAGGAAGTGGTGGTGACGTTAAAAATTTTCTGTATGCCTGGTGCGGGAAGCGCAAAATGACCCCATCCTATGAAATTAGAGCAGTGGG	CATCTTCCTTTTGCCACACC	31	2.45	NA	prevent-recut-only-favored-strand
Figure_3C	AP2B1	ENST00000621914	C	mNeonGreen11	90	AAGTCTCTCAATACATCTATCAGGTCTACGACAGCATTTTGAAAAACGGTGGCGGATTGGAAGTTTTGTTTCAAGGTCCAGGAAGTGGTACCGAGCTCAACTTCAAGGAGTGGCAAAAGGCCTTTACCGATATGATGTAACAAGACTGGTGGAGTACCCTTCAACCATGCTGTGATCGGTGCAAGTCAAGAACTCTTAA	ACAGCATGGTTGAAGGGTAC	19	5.83	NA	prevent-recut-only-favored-strand
Figure_3C	G3BP1	ENST00000356245	N	mNeonGreen11	90	GACTCTTTTCCCCCCAGGTTGAATTGACCAAAGCAATGACCGAGCTCAACTTCAAGGAGTGGCAAAAGGCCTTTACCGATATGATGGGTGGCGGATTGGAAGTTTTGTTTCAAGGTCCAGGAAGTGGTGTGATGGAGAAGCCCTCCCCTTTATTAGTGGGCCGGGAATTTGTGAGACAGTATTACACACTGCTGAACCA	CGCCCGACCAGCAGGGGACT	18	1.46	NA	prevent-recut-only-favored-strand
Figure_3C	PSMA1	ENST00000396394	C	mNeonGreen11	90	CAACCTGCTGATGAACCTGCAGAAAAGGCTGATGAACCAATGGAACATGGTGGCGGATTGGAAGTTTTGTTTCAAGGTCCAGGAAGTGGTACCGAGCTCAACTTCAAGGAGTGGCAAAAGGCCTTTACCGATATGATGTAAGTGATAAGGGAGTCTATATATGTATTATCAAATATGTAAGAATACAGGCACCACATAC	TTGATAATACATATATAGAC	-17	3.64	NA	prevent-recut-only-favored-strand
Figure_3C	USP10	ENST00000219473	C	mNeonGreen11	90	AAGCGGGCACTGGGCGCACACACAGCGCACACAGGGTTTACATCATATCGGTAAAGGCCTTTTGCCACTCCTTGAAGTTGAGCTCGGTACCACTTCCTGGACCTTGAAACAAAACTTCCAATCCGCCACCCAGCAGGTCGACCCTCCTATAGTATAACAAGTAGGCTGTGCGTTCAGCAGTTGGTTTCACCACCTGGTAC	CCTCCTGTATTACCGCCGAG	-14	0.76	NA	prevent-recut-only-favored-strand
Figure_3C	HSPA4	ENST00000304858	C	mNeonGreen11	90	ACAGCTGTGCCTTCGGATTCAGACAAGAAGCTTCCTGAAATGGACATTGATGGTGGCGGATTGGAAGTTTTGTTTCAAGGTCCAGGAAGTGGTACCGAGCTCAACTTCAAGGAGTGGCAAAAGGCCTTTACCGATATGATGTGATTGGAACACTTGTTTCTATTAAAACAGACTATTATAAAGCTTTAAGTTGTCAACT	GTTTTAATAGAAACAAGTGT	11	19.7	NA	prevent-recut-only-favored-strand
Figure_3C	MKI67	ENST00000368653	N	mNeonGreen11	90	GCCTTCCCCTACGGATTATACTCAACTTACTGTTTAGAAAATGACCGAGCTCAACTTCAAGGAGTGGCAAAAGGCCTTTACCGATATGATGGGTGGCGGATTGGAAGTTTTGTTTCAAGGTCCAGGAAGTGGTTGGCCCACCCGGAGGTTAGTGACCATCAAAAGGAGCGGGGTCGACGGTCCCCACTTTCCCCTGAGCC	ATAGTAACCAGGCGTCTCGT	-9	5.03	NA	prevent-recut-only-favored-strand
Figure_3C	RAB1A	ENST00000409784	N	mNeonGreen11	90	GCGGCAGCAAGGGCGGCGGTGGCGGCGGCGGCAGCTGCAGTGACATGACCGAGCTCAACTTCAAGGAGTGGCAAAAGGCCTTTACCGATATGATGGGTGGCGGATTGGAAGTTTTGTTTCAAGGTCCAGGAAGTGGTTCCTCTATGAACCCTGAATAGTGAGTTCAGGAGAGCACCGGTCGGCTGGGTCCGTGGGCCAG	TCACTATTCGGGATTCATGC	-7	31.7	NA	prevent-recut-only-favored-strand
Figure_3C	CAPRIN1	ENST00000341394	N	mNeonGreen11	90	CCTTCCTCCCGCTTTTTCTTCTCTCTCCTTGCGGTCTGAAGATGACCGAGCTCAACTTCAAGGAGTGGCAAAAGGCCTTTACCGATATGATGGGTGGCGGATTGGAAGTTTTGTTTCAAGGTCCAGGAAGTGGTCCTAGTGCTACATCTCATTCTGGGAGCGGCAGCAAGTCGTCCGGACCGCCACCGCCGTCGGGTTC	CCGCTGTGGCTGGTGGCCGA	6	16.5	NA	prevent-recut-only-favored-strand
Figure_3C	PFN1	ENST00000225655	N	mNeonGreen11	90	AGCCCAGTCCGCGGCCCCAGCAGCAGCGCCGAGAGCAGCCCCAGTAGCAGCGGGATGACCGAGCTCAACTTCAAGGAGTGGCAAAAGGCCTTTACCGATATGATGGGTGGCGGATTGGAAGTTTTGTTTCAAGGTCCAGGAAGTGGTGCCGGGTGGAACGCCTACATCGACAACCTCATGGCGGACGGGACCTGTCAGG	GTAGGCGTTCCACCCGGCCA	-1	11.4	NA	prevent-recut-only-favored-strand
Figure_4D	GNL2	ENST00000373062	C	mNeonGreen11	90	TGTATAATTTAATAAAAACCTTTTAAACATTACATCATATCGGTAAAGGCCTTTTGCCACTCCTTGAAGTTGAGCTCGGTACCACTTCCTGGACCTTGAAACAAAACTTCCAATCCGCCACCtTGtTTcTGcCgaAAcTTcTTcCtcTTaTGcTTtTGgCCtTCactaTCATTGGTCTTCTTTTTGTTCCTGTTCCTATT	TTTCTGTCCCTCTGAGTCAT	47	0.18	NA	full-recoding-unfavored-strand
Figure_4D	KPNA2	ENST00000330459	C	mNeonGreen11	90	TTCAGGATGGGGCTCCTGGGACCTTTAACTTTGGTGGCGGATTGGAAGTTTTGTTTCAAGGTCCAGGAAGTGGTACCGAGCTCAACTTCAAGGAGTGGCAAAAGGCCTTTACCGATATGATGTAGtTCtTGaAGgTGtGAgATtAAaTTcTTcTGaACaACGTTTccTATTTTGTCTTATTGTTTCTCTACTAAGAACT	AATTTGTTGTGTACTACGTT	39	1.21	NA	full-recoding-unfavored-strand
Figure_4D	RAC1	ENST00000348035	N	mNeonGreen11	90	GCCGCCGCCGCGGCCCAGCGAGCGGCCCTGATGACCGAGCTCAACTTCAAGGAGTGGCAAAAGGCCTTTACCGATATGATGGGTGGCGGATTGGAAGTTTTGTTTCAAGGTCCAGGAAGTGGTCAaGCtATtAAaTGcGTcGTcGTcGGcGACGGGTGAGTGCGCccCCGGGGCCGGGCTGGAGGCCGCGGGATCGGGCG	GTGGGAGACGGGTGAGTGCG	38	1.3	NA	full-recoding-unfavored-strand
Figure_4D	EIF2S3	ENST00000253039	C	mNeonGreen11	90	GAAGAGGAGTGACAATCAAGCCAACAGTAGATGATGACGGTGGCGGATTGGAAGTTTTGTTTCAAGGTCCAGGAAGTGGTACCGAGCTCAACTTCAAGGAGTGGCAAAAGGCCTTTACCGATATGATGTGAtGAtTAgCAcTTtAAaAAaACtTTgGGtTGcATTTGGAAGTTGGAATTCCTCTTAACAACCAAGGGGTT	ATAATACATTCGGATGGATT	34	1.03	NA	full-recoding-unfavored-strand
Figure_4D	ATG3	ENST00000283290	C	mNeonGreen11	90	GAACCAATAATTAGGATAGATTTTATGCTCTCTTCATTACATCATATCGGTAAAGGCCTTTTGCCACTCCTTGAAGTTGAGCTCGGTACCACTTCCTGGACCTTGAAACAAAACTTCCAATCCGCCACCCATgGTaAAaTGcCggGTaTAaTCgTAcTCgATTGTTGGAATGACAGCTTGTACAAATTTCAAGAAAATA	GTGTAGTCATATTCTATTGT	33	0.63	NA	full-recoding-unfavored-strand
Figure_4D	KPNA3	ENST00000261667	C	mNeonGreen11	90	TATTGAATGTGGGAAAGATGCTGCACTCAACTGAATTTACATCATATCGGTAAAGGCCTTTTGCCACTCCTTGAAGTTGAGCTCGGTACCACTTCCTGGACCTTGAAACAAAACTTCCAATCCGCCACCgAAgTTgAAcTCcTTgGTcTGcAaaTTaGCgGTTGGATCAAAATTGTAGGTACCTCCTTGTGTTGCTTCA	TTTGTTTGAAGGTTGGCTGT	30	0.34	NA	full-recoding-unfavored-strand
Figure_4D	PSMD10	ENST00000217958	C	mNeonGreen11	90	ACAACACAACATACAAAGTAAGAATAAATCCAAGCTGTTTACATCATATCGGTAAAGGCCTTTTGCCACTCCTTGAAGTTGAGCTCGGTACCACTTCCTGGACCTTGAAACAAAACTTCCAATCCGCCACCgCCcTCgACCATcCgtTTcAagATaAggCCCAGGCCACCTTTGGCCACTTGCAGGGGTGTCTTTTCTTC	TTCTCTTGAGTATTAAACCC	28	2.75	NA	full-recoding-unfavored-strand
Figure_4D	MMGT1	ENST00000305963	C	mNeonGreen11	90	ACACATCATTGAAGTTACGAAAACTCGAATCACTGCGTCGTGGTGGCGGATTGGAAGTTTTGTTTCAAGGTCCAGGAAGTGGTACCGAGCTCAACTTCAAGGAGTGGCAAAAGGCCTTTACCGATATGATGTAAcATaTTaACtAAaTAaAAaAATAccACAGGACACAGAGCTGGAATATTGGAGTTTGGGGTATAAAA	TTTTTACAAATTATAATAAT	-22	1.66	NA	full-recoding-unfavored-strand
Figure_4D	TPT1	ENST00000379056	C	mNeonGreen11	90	CCCCATATATGATTTTCTTTAAGGATGGTTTAGAAATGGAAAAAGGTGGCGGATTGGAAGTTTTGTTTCAAGGTCCAGGAAGTGGTACCGAGCTCAACTTCAAGGAGTGGCAAAAGGCCTTTACCGATATGATGTGTGTAAGTtCAtGGAAGTccGTTAAAATAAATAATGTAAAAAAGACATTTTAGATGTGATTTGC	AATGTGTAAGTACAAGGAAG	-15	1.01	NA	full-recoding-unfavored-strand
Figure_4D	ARL3	ENST00000260746	C	mNeonGreen11	90	GGATGGCATGAACTGGGTCTGCAAAAATGTCAATGCAAAGAAGAAAGGTGGCGGATTGGAAGTTTTGTTTCAAGGTCCAGGAAGTGGTACCGAGCTCAACTTCAAGGAGTGGCAAAAGGCCTTTACCGATATGATGTAAtATgTAcACGAATccAGATGCAGGAGCTGCGGGAGCCGAATTCGGTCCTGAAAAACACTAA	AGAAATAAAATCTAGACGAA	-12	0.97	NA	full-recoding-unfavored-strand
Figure_4D	PICALM	ENST00000532317	C	mNeonGreen11	90	CTACAATACAATGAATTAACATACCCACTTTTTTTTTCCAGATACAGTTTATGGGTGGCGGATTGGAAGTTTTGTTTCAAGGTCCAGGAAGTGGTACCGAGCTCAACTTCAAGGAGTGGCAAAAGGCCTTTACCGATATGATGTAAgTTGATGGAAGAAAATGGAATTACTCCAAAAAGACAAGTGCTCAAGCAGCAAAA	ATACAGTTTATGTAACTTGA	-5	10.5	NA	full-recoding-unfavored-strand
Figure_4D	CSNK2A2	ENST00000262506	C	mNeonGreen11	90	CCCAGCCTTGTGCAGACAATGCTGTGCTTTCCAGTGGTCTCACGGCAGCACGAGGTGGCGGATTGGAAGTTTTGTTTCAAGGTCCAGGAAGTGGTACCGAGCTCAACTTCAAGGAGTGGCAAAAGGCCTTTACCGATATGATGTGAtGACTGGAAAGCGACGGGTAATGCGGCATTGATGCTTGCCAATAAAACCAACCA	CACGGCAGCACGATGAAGAC	-4	17.8	NA	full-recoding-unfavored-strand
Figure_4D	DKC1	ENST00000369550	C	mNeonGreen11	90	CCACCAAGAAGAAGAAGAAGAAGAAGAAAGCAAAAGAGGTAGAATTGGTTTCTGAGGGTGGCGGATTGGAAGTTTTGTTTCAAGGTCCAGGAAGTGGTACCGAGCTCAACTTCAAGGAGTGGCAAAAGGCCTTTACCGATATGATGTAGTGAAGGCCACTTGAAGCTGGAGGAGAAACTAAAGCCTTATTGAGAAAACAT	AATTGGTTTCTGAGTAGTGA	3	31.3	NA	full-recoding-unfavored-strand
Figure_4D	RUVBL1	ENST00000322623	C	mNeonGreen11	90	TATGATGCCAAGTCCTCCGCCAAAATCCTGGCTGACCAGCAGGAcAAaTAtATGAAaGGTGGCGGATTGGAAGTTTTGTTTCAAGGTCCAGGAAGTGGTACCGAGCTCAACTTCAAGGAGTGGCAAAAGGCCTTTACCGATATGATGTGAGATccCTGAGGTTTTCAGCAGTAAGAGACTCCCCAGGTGTGCCTGGCCT	GATAAGTACATGAAGTGAGA	-2	23.1	NA	full-recoding-unfavored-strand
Figure_4D	CCT2	ENST00000299300	C	mNeonGreen11	90	AACACAACTTTGCTAGAAACTGGTCCAAAGATCGACAGCACGTGGGAATGCTTACATCATATCGGTAAAGGCCTTTTGCCACTCCTTGAAGTTGAGCTCGGTACCACTTCCTGGACCTTGAAACAAAACTTCCAATCCGCCACCACAGGGGTGGTGATCAGGGACACGTTTCCTATGAGAGTAAGAAAAAAGTCAATAGT	GCACGTGGGAATGCTTAACA	0	66.1	NA	full-recoding-unfavored-strand
Figure_4D	RPL5	ENST00000370321	C	mNeonGreen11	90	AAAATCATAGAAAATTGCTGGGTTTACATCATATCGGTAAAGGCCTTTTGCCACTCCTTGAAGTTGAGCTCGGTACCACTTCCTGGACCTTGAAACAAAACTTCCAATCCGCCACCagatTCgGCgGCtCttTCtTGgGCcCgcAaaAAagagGCtTTtTTcTGgGCcACtCtgTCCTTCTTCTGAGCAAGGGACATTTT	GGATCGGGTAGCTCAAAAGA	-44	2.69	NA	full-recoding-unfavored-strand
Figure_4D	SF3B6	ENST00000233468	C	mNeonGreen11	90	AAGGAGAAATATGGCATCAACACAGATCCACCAAAAGGTGGCGGATTGGAAGTTTTGTTTCAAGGTCCAGGAAGTGGTACCGAGCTCAACTTCAAGGAGTGGCAAAAGGCCTTTACCGATATGATGTAAtTGaTTaCTtCAaTTaCAaTTcGAgTAtATgCCtCGAATGACAACTACCACCTTTTTTTCCTTTTTAATT	aGGTGGTAGTTGTCATTCGT	-39	1.28	NA	full-recoding-unfavored-strand
Figure_4D	GNL3	ENST00000418458	C	mNeonGreen11	90	AAAATCATAAAAAGCCATTGTTCTGTTACATCATATCGGTAAAGGCCTTTTGCCACTCCTTGAAGTTGAGCTCGGTACCACTTCCTGGACCTTGAAACAAAACTTCCAATCCGCCACCgACgTAgTCgGTggaaAAaTCgTAgGCgTCgTCtTCcTCgATaATcTTgTCaAgGATAAAAGACCTTGTAGACTGTTCACCT	CTTGGATAAAATCATTGAAG	-38	1.27	NA	full-recoding-unfavored-strand
Figure_4D	TPR	ENST00000367478	C	mNeonGreen11	90	AATCTTATTCACAGTTGTTATTGTTTACAGACCATTTACATCATATCGGTAAAGGCCTTTTGCCACTCCTTGAAGTTGAGCTCGGTACCACTTCCTGGACCTTGAAACAAAACTTCCAATCCGCCACCgTTgATgTTgCCcCgaTTgATgCCgCCcCggCCgCCCATTGCATGGCTCACACCTGTAAAAGAAAAAAGAAT	GTGTGAGCCATGCAATGGGA	36	2.64	NA	full-recoding-unfavored-strand
Figure_4D	PSMA3	ENST00000216455	C	mNeonGreen11	90	TTAAAATACAATAGATGCTGGAGTAAATGTTACATCATATCGGTAAAGGCCTTTTGCCACTCCTTGAAGTTGAGCTCGGTACCACTTCCTGGACCTTGAAACAAAACTTCCAATCCGCCACCCATgTTgTCgTCgTCactcTCgTCcTCcTCtTTtAaAGATTCCTGaTAAGAGAAAACAGGTGTTTAAAATTGATTTTT	CTCTTAACAGGAATCTCTGA	-35	2.22	NA	full-recoding-unfavored-strand
Figure_4D	RBBP4	ENST00000458695	C	mNeonGreen11	90	CTAAAATCACAACAAGTAAAGACATATCTACATCATATCGGTAAAGGCCTTTTGCCACTCCTTGAAGTTGAGCTCGGTACCACTTCCTGGACCTTGAAACAAAACTTCCAATCCGCCACCactgCCcTGgCCcTCgGGgTCgACagagCCTTCgGGaTCcTCgTCgTTgTAAATGTTCTCTGCCTGCCCAAAAACAAGA	TATAATGATGAAGACCCTGA	-34	1.55	NA	full-recoding-unfavored-strand
Figure_4D	PTMA	ENST00000409115	N	mNeonGreen11	90	TAATCCCCTGCATCGGATCACCGGCGTGCCCCACCATGACCGAGCTCAACTTCAAGGAGTGGCAAAAGGCCTTTACCGATATGATGGGTGGCGGATTGGAAGTTTTGTTTCAAGGTCCAGGAAGTGGTagtGAtGCcGCtGTgGAtACatctagtGAgATtACCACCAAGGTGAGGCTGGACGCCGCCCGCCCCCTCGG	CCTCACCTTGGTGGTGATTT	31	1.21	NA	full-recoding-unfavored-strand
Figure_4D	DHX9	ENST00000367549	N	mNeonGreen11	90	TTCTTAGATCTGAAGAAGACACTTGAATCATGACCGAGCTCAACTTCAAGGAGTGGCAAAAGGCCTTTACCGATATGATGGGTGGCGGATTGGAAGTTTTGTTTCAAGGTCCAGGAAGTGGTGGcGAtGTgAAgAAcTTctTaTAcGCtTGGTGcGGgAAgcGcAAaATGACCCCATCCTATGAAATTAGAGCAGTGGG	CATCTTCCTTTTGCCACACC	31	2.3	NA	full-recoding-unfavored-strand
Figure_4D	AP2B1	ENST00000621914	C	mNeonGreen11	90	GTCTCTCAATACATCTATCAGGTCTACGACAGCATTTTGAAAAACGGTGGCGGATTGGAAGTTTTGTTTCAAGGTCCAGGAAGTGGTACCGAGCTCAACTTCAAGGAGTGGCAAAAGGCCTTTACCGATATGATGTAAgAAcACaGGaggtGTtCCCTTCAACCATGCTGTGATCGGTGCAAGTCAAGAACTCTTAACT	ACAGCATGGTTGAAGGGTAC	19	1.87	NA	full-recoding-unfavored-strand
Figure_4D	G3BP1	ENST00000356245	N	mNeonGreen11	90	ACATATTTGACTCTTTTCCCCCCAGGTTGAATTGACCAAAGCAATGACCGAGCTCAACTTCAAGGAGTGGCAAAAGGCCTTTACCGATATGATGGGTGGCGGATTGGAAGTTTTGTTTCAAGGTCCAGGAAGTGGTGTcATGGAaAAaCCctccCCCCTGCTGGTCGGGCGGGAATTTGTGAGACAGTATTACACACTGC	CGCCCGACCAGCAGGGGACT	18	1.45	NA	full-recoding-unfavored-strand
Figure_4D	PSMA1	ENST00000396394	C	mNeonGreen11	90	AACCTGCTGATGAACCTGCAGAAAAGGCTGATGAACCAATGGAACATGGTGGCGGATTGGAAGTTTTGTTTCAAGGTCCAGGAAGTGGTACCGAGCTCAACTTCAAGGAGTGGCAAAAGGCCTTTACCGATATGATGTAAcTGtTAtGggAGaCTATATATGTATTATCAAATATGTAAGAATACAGGCACCACATACTG	TTGATAATACATATATAGAC	-17	5.3	NA	full-recoding-unfavored-strand
Figure_4D	USP10	ENST00000219473	C	mNeonGreen11	90	TCCTACGAAGCGGGCACTGGGCGCACACACAGCGCACACAGGGTTTACATCATATCGGTAAAGGCCTTTTGCCACTCCTTGAAGTTGAGCTCGGTACCACTTCCTGGACCTTGAAACAAAACTTCCAATCCGCCACCtAatAaaTCgACcCtGCGGTAATACAGGAGGTAGGCTGTGCGTTCAGCAGTTGGTTTCACCA	CCTCCTGTATTACCGCCGAG	-14	1.31	NA	full-recoding-unfavored-strand
Figure_4D	HSPA4	ENST00000304858	C	mNeonGreen11	90	CAGCTGTGCCTTCGGATTCAGACAAGAAGCTTCCTGAAATGGACATTGATGGTGGCGGATTGGAAGTTTTGTTTCAAGGTCCAGGAAGTGGTACCGAGCTCAACTTCAAGGAGTGGCAAAAGGCCTTTACCGATATGATGTGAaTggAAgACTTGTTTCTATTAAAACAGACTATTATAAAGCTTTAAGTTGTCAACTTT	GTTTTAATAGAAACAAGTGT	11	13.1	NA	full-recoding-unfavored-strand
Figure_4D	MKI67	ENST00000368653	N	mNeonGreen11	90	GCCTTCCCCTACGGATTATACTCAACTTACTGTTTAGAAAATGACCGAGCTCAACTTCAAGGAGTGGCAAAAGGCCTTTACCGATATGATGGGTGGCGGATTGGAAGTTTTGTTTCAAGGTCCAGGAAGTGGTTGGCCCACccGgaGgtTaGTgACcATCAAAAGGAGCGGGGTCGACGGTCCCCACTTTCCCCTGAGCC	ATAGTAACCAGGCGTCTCGT	-9	6.76	NA	full-recoding-unfavored-strand
Figure_4D	RAB1A	ENST00000409784	N	mNeonGreen11	90	CGGCTGCGGCAGCAAGGGCGGCGGTGGCGGCGGCGGCAGCTGCAGTGACATGACCGAGCTCAACTTCAAGGAGTGGCAAAAGGCCTTTACCGATATGATGGGTGGCGGATTGGAAGTTTTGTTTCAAGGTCCAGGAAGTGGTagttctATGAATCCCGAATAGTGAGTTCAGGAGAGCACCGGTCGGCTGGGTCCGTGGG	TCACTATTCGGGATTCATGC	-7	45.9	NA	full-recoding-unfavored-strand
Figure_4D	CAPRIN1	ENST00000341394	N	mNeonGreen11	90	CCTTCCTCCCGCTTTTTCTTCTCTCTCCTTGCGGTCTGAAGATGACCGAGCTCAACTTCAAGGAGTGGCAAAAGGCCTTTACCGATATGATGGGTGGCGGATTGGAAGTTTTGTTTCAAGGTCCAGGAAGTGGTCCtagtGCtACatctCAttctGGGAGCGGCAGCAAGTCGTCCGGACCGCCACCGCCGTCGGGTTC	CCGCTGTGGCTGGTGGCCGA	6	29.7	NA	full-recoding-unfavored-strand
Figure_4D	PFN1	ENST00000225655	N	mNeonGreen11	90	GCCCAGTCCGCGGCCCCAGCAGCAGCGCCGAGAGCAGCCCCAGTAGCAGCGggATGACCGAGCTCAACTTCAAGGAGTGGCAAAAGGCCTTTACCGATATGATGGGTGGCGGATTGGAAGTTTTGTTTCAAGGTCCAGGAAGTGGTGCtGGGTGGAACGCCTACATCGACAACCTCATGGCGGACGGGACCTGTCAGGAC	GTAGGCGTTCCACCCGGCCA	-1	8.36	NA	full-recoding-unfavored-strand
Suppl. Figure 3	SEC61B	ENST00000223641	N	GFP11	90	CAGGCCTGCCGCGCTCACCCGTCTGTCTGCTTGTCTCCCTCTACAGCCTCGTGACCACATGGTCCTTCATGAGTATGTAAATGCTGCTGGGATTACAGGTGGCGGATTGGAAGTTTTGTTTCAAGGTCCAGGAAGTGGTGGcCCcACaCCtAGTGGCACTAACGTGGGATCCTCAGGGCGCTCTCCCAGCAAAGCAGTGG	CAGCCTGGTCCGACCCCCAG	11	39.2	NA	full-recoding-favored-strand
Suppl. Figure 3	GOLGA2	ENST00000611957	N	GFP11	90	CACAGCTGCGCGGTGGCTGACTGACTTCCGCAGTGGTTGCCGGGATCGCGCTGATGCGTGACCACATGGTCCTTCATGAGTATGTAAATGCTGCTGGGATTACAGGTGGCGGATTGGAAGTTTTGTTTCAAGGTCCAGGAAGTGGTTGGCCCCAACCCCGCCTCCCTCCCCGCCCCGCGATGTCGGAAGAAACCCGACAG	TTGCCGGGATCGCGCTGATG	3	1.3	NA	full-recoding-favored-strand
Suppl. Figure 3	VIM	ENST00000544301	N	GFP11	90	GCCAGTCCGCGCCACCGCCGCCGCCCAGGCCATCGCCACCCTCCGCAGCCATGCGTGACCACATGGTCCTTCATGAGTATGTAAATGCTGCTGGGATTACAGGTGGCGGATTGGAAGTTTTGTTTCAAGGTCCAGGAAGTGGTagtACCAGGTCCGTGTCCTCGTCCTCCTACCGCAGGATGTTCGGCGGCCCGGGCAC	GGACACGGACCTGGTGGACA	1	46.7	NA	full-recoding-favored-strand
Suppl. Figure 3	EDC4	ENST00000358933	N	GFP11	90	CGCGGCGGCGGCGGAACGAACGCGGTGCGGGCGGGGCGCCCGCCGCAGGGCCCATGCGTGACCACATGGTCCTTCATGAGTATGTAAATGCTGCTGGGATTACAGGTGGCGGATTGGAAGTTTTGTTTCAAGGTCCAGGAAGTGGTGCCTCCTGCGCGAGCATCGACATCGAGGACGCCACGCAGCACCTGCGGGACATC	ATGCTCGCGCAGGAGGCCAT	0	14.5	NA	full-recoding-favored-strand
Suppl. Figure 3	G3BP1	ENST00000356245	N	GFP11	90	ACATATTTGACTCTTTTCCCCCCAGGTTGAATTGACCAAAGCAATGCGTGACCACATGGTCCTTCATGAGTATGTAAATGCTGCTGGGATTACAGGTGGCGGATTGGAAGTTTTGTTTCAAGGTCCAGGAAGTGGTGTcATGGAaAAaCCctccCCCCTGCTGGTCGGGCGGGAATTTGTGAGACAGTATTACACACTGC	CGCCCGACCAGCAGGGGACT	18	23.1	NA	full-recoding-favored-strand
Suppl. Figure 3	ATP1A1	ENST00000295598	C	GFP11	90	TGTCTTGTCTGTCTCTTTGCCACCCACAGGCTGGGTGGAGAAGGAAACCTACTAcGGTGGCGGATTGGAAGTTTTGTTTCAAGGTCCAGGAAGTGGTCGTGACCACATGGTCCTTCATGAGTATGTAAATGCTGCTGGGATTACATAGCCCCCCGTCCTGCACGCCGTGGAGCATCAGGCCACACACTCTGCATCCGAC	CAGGACGGGGGGCTAATAGT	-2	49.1	NA	full-recoding-favored-strand
Suppl. Figure 3	MAP1LC3B	ENST00000268607	N	GFP11	90	CGCCGGGACCCTCGCGTCGTCGCCGCCGCCGCCGCCCAGATCCCTGCACCATGCGTGACCACATGGTCCTTCATGAGTATGTAAATGCTGCTGGGATTACAGGTGGCGGATTGGAAGTTTTGTTTCAAGGTCCAGGAAGTGGTCCcTCGGAGAAGACCTTCAAGCAGCGCCGCACCTTCGGTGAGTGTCGCCGCGAGGG	AGATCCCTGCACCATGCCGT	1	46.5	NA	full-recoding-favored-strand
Suppl. Figure 3	HIST2H2BE	ENST00000369155	C	GFP11	90	TGTCCGAGGGCACCAAGGCGGTCACCAAGTACACCAGCTCCAAGGGTGGCGGATTGGAAGTTTTGTTTCAAGGTCCAGGAAGTGGTCGTGACCACATGGTCCTTCATGAGTATGTAAATGCTGCTGGGATTACATGAcTCgCTcCCcGGtggaGGgGCTCGCTCGCTCGAGTCGCCGGCTGCTTGACTCCAAAGGCTCTT	GACTCGAGCGAGCGAGCGCC	-22	22.3	NA	full-recoding-favored-strand
Suppl. Figure 3	NPM1	ENST00000296930	C	GFP11	90	TTCCTTAACCACATTTCTTTTTTTTTTTTTCCAGGCTATcCAgGActTgTGGCAaTGGcGcAAaagctTgGGTGGCGGATTGGAAGTTTTGTTTCAAGGTCCAGGAAGTGGTCGTGACCACATGGTCCTTCATGAGTATGTAAATGCTGCTGGGATTACATAAGAAAATAGTTTAAACAATTTGTTAAAAAATTTTCCG	tCCAGGCTATTCAAGATCTC	-24	21.1	NA	full-recoding-favored-strand
Suppl. Figure 3	RPL35	ENST00000348462	C	GFP11	90	AGAAGCAGCAGCGGAAGGAGCGGCTGTACCCGCTGCGGAAGTACGCGGTCAAGGCCGGTGGCGGATTGGAAGTTTTGTTTCAAGGTCCAGGAAGTGGTCGTGACCACATGGTCCTTCATGAGTATGTAAATGCTGCTGGGATTACATGAGGGGCGCATTGTCAATAAAGCACAGCTGGCTGAGACTGCTTTGTTTCCTGG	AGTACGCGGTCAAGGCCTGA	0	87.5	NA	full-recoding-favored-strand
Suppl. Figure 3	ACTB	ENST00000646664	N	GFP11	90	CAGGGCGGGGGCGACCTCGGCTCACAGCGCGCCCGGCTATTCTCGCAGCTCAgCATGCGTGACCACATGGTCCTTCATGAGTATGTAAATGCTGCTGGGATTACAGGTGGCGGATTGGAAGTTTTGTTTCAAGGTCCAGGAAGTGGTGATGATGATATCGCCGCGCTCGTCGTCGACAACGGCTCCGGCATGTGCAAGG	GCTATTCTCGCAGCTCACCA	5	45.8	NA	full-recoding-favored-strand
Suppl. Figure 3	ATG101	ENST00000336854	N	GFP11	90	TGTCTTTATCCTAGTTCCACACCTTGGTGTGGGTTACTGGGTGCAGGATGCGTGACCACATGGTCCTTCATGAGTATGTAAATGCTGCTGGGATTACAGGTGGCGGATTGGAAGTTTTGTTTCAAGGTCCAGGAAGTGGTAAtTGcaGgTCGGAGGTGCTGGAGGTGTCGGTGGAGGGGCGGCAGGTGGAGGAGGCCAT	GTGCAGGATGAACTGTCGCT	7	52.2	NA	full-recoding-favored-strand
Suppl. Figure 3	PCNA	ENST00000379143	N	GFP11	90	CTTTCCTCCTTCCCGCCTGCCTGTAGCGGCGTTGTTGCCACTCCGCCACCATGCGTGACCACATGGTCCTTCATGAGTATGTAAATGCTGCTGGGATTACAGGTGGCGGATTGGAAGTTTTGTTTCAAGGTCCAGGAAGTGGTTTtGAGGCGCGCCTGGTCCAGGGCTCCATCCTCAAGAAGGTGTTGGAGGCACTCAA	GACCAGGCGCGCCTCGAACA	-1	9.3	NA	full-recoding-favored-strand
Suppl. Figure 3	NCLN	ENST00000246117	C	GFP11	90	CACTTCAGCCTCCTCTACAAGACCGTCCAGAGGCTGCTCGTGAAGGCCAAGACcCAaGGTGGCGGATTGGAAGTTTTGTTTCAAGGTCCAGGAAGTGGTCGTGACCACATGGTCCTTCATGAGTATGTAAATGCTGCTGGGATTACATGACACAGCCACCCCCACAGCCGGAGCCCCCGCCGCTCCACAGTCCCTGGGGC	GTGGCTGTGTCACTGTGTCT	-5	2.3	NA	full-recoding-favored-strand
Suppl. Figure 3	CLTA	ENST00000345519	N	GFP11	90	CGGTTGGTTTTTGTCTCACCGTTGGTGTCCGTGCCGTTCAGTTGCCCGCCATGCGTGACCACATGGTCCTTCATGAGTATGTAAATGCTGCTGGGATTACAGGTGGCGGATTGGAAGTTTTGTTTCAAGGTCCAGGAAGTGGTGCcGAGCTGGATCCGTTCGGCGCCCCTGCCGGCGCCCCTGGCGGTCCCGCGCTGGG	GAACGGATCCAGCTCAGCCA	1	41.2	NA	full-recoding-favored-strand
Suppl. Figure 3	RAB11A	ENST00000261890	N	GFP11	90	CACAGATACCACTGCTGCTCCCGCCCTTTCGCTCCTCGGCCGCGCAATGCGTGACCACATGGTCCTTCATGAGTATGTAAATGCTGCTGGGATTACAGGTGGCGGATTGGAAGTTTTGTTTCAAGGTCCAGGAAGTGGTGGgACaaGgGAtGACGAGTACGACTACCTCTTTAAAGGTGAGGCCATGGGCTCTCGCACTC	GTAGTCGTACTCGTCGTCGC	10	58.2	NA	full-recoding-favored-strand
Suppl. Figure 3	TOMM20	ENST00000366607	C	GFP11	90	AAAAATTATTTTTTTTTTCTTTCAGAGAATTGTAAGTGCTCAGtctcTtGCcGAgGAcGAcGTcGAgGGTGGCGGATTGGAAGTTTTGTTTCAAGGTCCAGGAAGTGGTCGTGACCACATGGTCCTTCATGAGTATGTAAATGCTGCTGGGATTACATGAGAAACAAATGTCAACATAATAAAATCTCAGTTAAAAATAT	AATTGTAAGTGCTCAGAGCT	23	6.5	NA	full-recoding-favored-strand
Suppl. Figure 3	LAMP1	ENST00000332556	C	GFP11	90	TCCTCATCGCCTACCTCGTCGGCAGGAAGAGGAGTCACGCAGGCTACCAGACTATCGGTGGCGGATTGGAAGTTTTGTTTCAAGGTCCAGGAAGTGGTCGTGACCACATGGTCCTTCATGAGTATGTAAATGCTGCTGGGATTACATAGCCTGGTGCACGCAGGCACAGCAGCTGCAGGGGCCTCTGTTCCTTTCTCTGG	GGCTACCAGACTATCTAGCC	2	4.4	NA	full-recoding-favored-strand
Suppl. Figure 3	TARDBP	ENST00000240185	N	GFP11	90	TAAGGAAACAGTTATTCTGACATGAATGTTGTTCATTCtTAaCTgTTaTCaCaaTAGGAAtAGaAAtAGATGCGTGACCACATGGTCCTTCATGAGTATGTAAATGCTGCTGGGATTACAGGTGGCGGATTGGAAGTTTTGTTTCAAGGTCCAGGAAGTGGTTCTGAATATATTCGGGTAACCGAAGATGAGAACGATGA	TTCATATCTCTTTTCTCTTT	-20	0.9	NA	full-recoding-favored-strand
Suppl. Figure 3	PARP1	ENST00000366794	N	GFP11	90	AGGTCGTGGCGTCGGGCTTCCGGAGCTTTGGCGGCAGCTAGGGGAGGATGCGTGACCACATGGTCCTTCATGAGTATGTAAATGCTGCTGGGATTACAGGTGGCGGATTGGAAGTTTTGTTTCAAGGTCCAGGAAGTGGTGCcGAaagcTCGGATAAGCTCTATCGAGTCGAGTACGCCAAGAGCGGGCGCGCCTCTTG	GGGGAGGATGGCGGAGTCTT	-7	14.1	NA	full-recoding-favored-strand
Suppl. Figure 3	FDPS	ENST00000368356	C	GFP11	90	CCCCCAGCCGTCTTTCTGGGGCTTGCGCGCAAAATCTACAAGCGGAGAAAGGGTGGCGGATTGGAAGTTTTGTTTCAAGGTCCAGGAAGTGGTCGTGACCACATGGTCCTTCATGAGTATGTAAATGCTGCTGGGATTACATGAgCTtGAGATTGCAAGGGCGGGGAGAGGAGGCTCTCAATAAATAATCGTGTAACCT	TCCCCGCCCTTGCAATCTCT	9	28.1	NA	full-recoding-favored-strand
Suppl. Figure 3	LMNB1	ENST00000261366	N	GFP11	90	ATCACGGTCCCGCTCGCGGCCTCGCCGCCCCGCTGTCTCCGCCGCCCGCCATGCGTGACCACATGGTCCTTCATGAGTATGTAAATGCTGCTGGGATTACAGGTGGCGGATTGGAAGTTTTGTTTCAAGGTCCAGGAAGTGGTGCcACTGCGACCCCCGTGCCGCCGCGGATGGGCAGCCGCGCTGGCGGCCCCACCAC	CACGGGGGTCGCAGTCGCCA	1	52.9	NA	full-recoding-favored-strand
Suppl. Figure 3	TUBA1B	ENST00000336023	N	GFP11	90	ACCCGGTGTCTGCTCCTGTCGCCTTCGCCTCCTAATCCCTAGCCACTATGCGTGACCACATGGTCCTTCATGAGTATGTAAATGCTGCTGGGATTACAGGTGGCGGATTGGAAGTTTTGTTTCAAGGTCCAGGAAGTGGTGTGAGTtAGgCGTGCGGCTCCCGGCTGCTTTCAGGGAAGCAGGGAAAAGCGAGCCGGCGG	ACTATGGTGAGTAAGCCGTG	-11	33.7	NA	full-recoding-favored-strand
Suppl. Figure 3	ACLY	ENST00000352035	C	GFP11	90	CGTCATCCGTGGGATGATATTTCATATGTTCTTCCGGAACACATGAGCATGGGTGGCGGATTGGAAGTTTTGTTTCAAGGTCCAGGAAGTGGTCGTGACCACATGGTCCTTCATGAGTATGTAAATGCTGCTGGGATTACATAAgAGtGCCAGGAACCCTACTGCAGTAAACTGAAGACAAGATCTCTTCCCCCAAGAA	CATGAGCATGTAACAGAGCC	-7	16.2	NA	full-recoding-favored-strand
Suppl. Figure 3	MAP2K1	ENST00000307102	C	GFP11	90	GCTCCACCATCGGCCTTAACCAGCCCAGCACACCAACCCATGCTGCTGGCGTCGGTGGCGGATTGGAAGTTTTGTTTCAAGGTCCAGGAAGTGGTCGTGACCACATGGTCCTTCATGAGTATGTAAATGCTGCTGGGATTACATAAcTGTTTGGGAAGCAACAAAGAGCGAGTCCCCTGCCCGGTGGTTTGCCATGTCGC	GCTGCTGGCGTCTAAGTGTT	5	39.7	NA	full-recoding-favored-strand
Suppl. Figure 3	PSMA4	ENST00000044462	C	GFP11	90	ACATGAGGAAGAAGAAGCCAAAGCTGAGCGTGAGAAGAAAGAgAAgGAgCAaAAgGAgAAaGAcAAgGGTGGCGGATTGGAAGTTTTGTTTCAAGGTCCAGGAAGTGGTCGTGACCACATGGTCCTTCATGAGTATGTAAATGCTGCTGGGATTACATAGAATCAGAGATTTTATTACTCATTTGGGGCACCATTTCAG	agaaaaagaacagaaagaaa	-11	7.4	NA	full-recoding-favored-strand
Suppl. Figure 3	CETN2	ENST00000370277	N	GFP11	90	CCGAGTCAGTGTACACGTCGGTTGCCTAACAACCGGCAGCGGACTCCTTTGGgTATGCGTGACCACATGGTCCTTCATGAGTATGTAAATGCTGCTGGGATTACAGGTGGCGGATTGGAAGTTTTGTTTCAAGGTCCAGGAAGTGGTGTGAGTGCTGCCGCTCTGTCGCGCCCCACGCCCAGCGGCTGAGCCCTTCCCA	GCAGCGGACTCCTTTGGCTA	5	0	NA	full-recoding-favored-strand
Suppl. Figure 3	CDK2	ENST00000266970	C	GFP11	90	CAGCCCTGGCTCACCCTTTCTTCCAGGATGTGACCAAGCCAGTACCCCATtTgaGgtTgGGTGGCGGATTGGAAGTTTTGTTTCAAGGTCCAGGAAGTGGTCGTGACCACATGGTCCTTCATGAGTATGTAAATGCTGCTGGGATTACATGATAGCCTTCTTGAAGCCCCCAGCCCTAATCTCACCCTCTCCTCCAGTG	AAGGCTATCAGAGTCGAAGA	-7	11.6	NA	full-recoding-favored-strand
Suppl. Figure 3	DNM2	ENST00000389253	C	GFP11	90	TGCTGCGCCCAGCCGGCCCACCATTATCCGCCCAGCCGAGCCATCCCTGCTCGAtGGTGGCGGATTGGAAGTTTTGTTTCAAGGTCCAGGAAGTGGTCGTGACCACATGGTCCTTCATGAGTATGTAAATGCTGCTGGGATTACATAGGCCTCGAGGGGGGCGTGCTCTCGGGGGGGCCTCACGCACCCGCGGCGCAGG	CGAGCCATCCCTGCTCGACT	-2	14.4	NA	full-recoding-favored-strand
Suppl. Figure 3	SCD	ENST00000370355	C	GFP11	90	AGTCTCCAAGGCCGCCATCTTGGCCAGGATTAAAAGAACCGGAGAcGGcAAtTAtAAatccGGgGGTGGCGGATTGGAAGTTTTGTTTCAAGGTCCAGGAAGTGGTCGTGACCACATGGTCCTTCATGAGTATGTAAATGCTGCTGGGATTACATGAGTTTGGGGTCCCTCAGGTTCCTTTTTCAAAAACCAGCCAGGC	ACTCTTGTAGTTTCCATCTC	-20	10.2	NA	full-recoding-favored-strand
Suppl. Figure 3	CANX	ENST00000247461	C	GFP11	90	TCAATAGGAGGATGAAATTTTGAACAGATCACCAAGAAACAGAAAGCCACGAcGgGAaGGTGGCGGATTGGAAGTTTTGTTTCAAGGTCCAGGAAGTGGTCGTGACCACATGGTCCTTCATGAGTATGTAAATGCTGCTGGGATTACATGAAACAATCTTAAGAGCTTGATCTGTGATTTCTTCTCCCTCCTCCCCTGCA	AGATTGTTTCACTCTCTTCG	-6	45.1	NA	full-recoding-favored-strand
Suppl. Figure 3	UBB	ENST00000302182	N	GFP11	90	TTAGGTGTAAAAGCAAGAAATACAATGATCCTGAGcTGtCAgGCaTAaGTaTTtCTaTTtAAgTAGGTCAtAATGCGTGACCACATGGTCCTTCATGAGTATGTAAATGCTGCTGGGATTACAGGTGGCGGATTGGAAGTTTTGTTTCAAGGTCCAGGAAGTGGTCAGATCTTCGTGAAAACCCTTACCGGCAAGACCAT	AAACATAAGCGTGTCACCTC	-40	0	NA	full-recoding-favored-strand
Suppl. Figure 3	ABCE1	ENST00000296577	N	GFP11	90	TAAATTTGTTGATTTTTCTTTCATAGAAGAGCTGGATATTCTTTCGCCCAGTTATGCGTGACCACATGGTCCTTCATGAGTATGTAAATGCTGCTGGGATTACAGGTGGCGGATTGGAAGTTTTGTTTCAAGGTCCAGGAAGTGGTGCAGACAAGTTAACGAGAATTGCTATTGTCAACCATGACAAATGTAAACCTAAG	GTTAACTTGTCTGCCATAAC	-3	10.6	NA	full-recoding-favored-strand
Suppl. Figure 3	FBL	ENST00000221801	C	GFP11	90	GGGGACCCTCCTTCATCACCTATCTTCCTCTCACAGGCCACCCCCCAAGGTcAAaAAtGGTGGCGGATTGGAAGTTTTGTTTCAAGGTCCAGGAAGTGGTCGTGACCACATGGTCCTTCATGAGTATGTAAATGCTGCTGGGATTACATGAAGTTCAGCGCTGTCAGGATTGCGAGAGATGTGTGTTGATACTGTTGCA	TGAACTTCAGTTCTTCACCT	8	24.1	NA	full-recoding-favored-strand

## Sheet: Supplementary_Table_2
# Supplementary Table 2, related to Figure 2C
internal_ID	gene_target	ENST	insertion_terminus	gRNA_sequence	HDR_donor_sequence	forward_NGS_amplicon_primer	reverse_NGS_amplicon_primer	cut-to-insert distance	HDR_percent_over_modified_alleles
P0003_B08	NPM1	ENST00000296930	C	GCCAGAGATCTTGAATAGCC	TTTAACAAATTGTTTAAACTATTTTCTTACATCATATCGGTAAAGGCCTTTTGCCACTCCTTGAAGTTGAGCTCGGTACCACTTCCTGGACCTTGAAACAAAACTTCCAATCCGCCACCAAGAGACTTCCTCCACTGCCAcaagTCcTGgATAGCCTGGaaaaaaaaaaaaaGAAATGTGGTTAAGGAACCACAACACTT	GGACAACATTTATCAAACACGG	GGACAACATTTATCAAACACGG	-34	0.0201024
P0005_E03	HSPB11	ENST00000194214	N	GATCTCTGTCTGAGCTCTGA	ttttaatttGCAGGTTAAACACTTTAAGATGAGAAAAATTGATACCGAGCTCAACTTCAAGGAGTGGCAAAAGGCCTTTACCGATATGATGGGTGGCGGATTGGAAGTTTTGTTTCAAGGTCCAGGAAGTGGTCTCTGTCTGtctagcGAAGGGTCCGAAGTGATTTTAGCTACATCAAGTGATGAAAAACACCCACCTG	CAACAGCCTTTCCTTCTCACTT	CAACAGCCTTTCCTTCTCACTT	-26	0.206767
P0003_E10	SEC24A	ENST00000398844	C	CTTGTTGCTGTATATGCAAC	TAAAAATAAGTCAAATTTCTTCATTCATTCATTTATTCACCATCATATCGGTAAAGGCCTTTTGCCACTCCTTGAAGTTGAGCTCGGTACCACTTCCTGGACCTTGAAACAAAACTTCCAATCCGCCACCTTGcTGCTGTATgTGCAAgAGaAATTCATAATATGATAATGCAGATTCTGTTCTGTCTTCTATCATGTTT	GGTTGTTGAAATCACAGTGAGAA	GGTTGTTGAAATCACAGTGAGAA	-25	0.108925
P0004_F09	LPGAT1	ENST00000366997	C	GAATTGACGTGGACTTGTCA	GTACAACATCATTCAGTATTTTTACCATTGCCTGTTTGGTGGCGGATTGGAAGTTTTGTTTCAAGGTCCAGGAAGTGGTACCGAGCTCAACTTCAAGGAGTGGCAAAAGGCCTTTACCGATATGATGTAGGAATTGACGTGagCTTGTCAAccTCACCGTaggagttcagactttctttcataagtgtgcattattttac	AGGGCCATAAGGAAGCTGTTT	AGGGCCATAAGGAAGCTGTTT	-20	0.0456633
P0006_B05	PSMA6	ENST00000261479	C	CTCTCTCTGCTAGAGCAACA	TAAGTGGCATCACGGATCTGGTAAACTAACGACAATGTTTACATCATATCGGTAAAGGCCTTTTGCCACTCCTTGAAGTTGAGCTCGGTACCACTTCCTGGACCTTGAAACAAAACTTCCAATCCGCCACCGTCTCTtTCaGCcaaAGCAACcaaGTGAGCATCAATCTCTGCTTCTGTAAGAATCCTAGAAGGCaaaag	CACTTCGGTGGTAGGAGGAGT	CACTTCGGTGGTAGGAGGAGT	-19	0.0599356
P0004_F01	AGPAT5	ENST00000285518	C	ATGCTTTAATAGTAACCCAC	AGACAATGTAGCACATCCCACTGTCTGGAGACAGCTACTTGTCTACATCATATCGGTAAAGGCCTTTTGCCACTCCTTGAAGTTGAGCTCGGTACCACTTCCTGGACCTTGAAACAAAACTTCCAATCCGCCACCTGCTTTAATTGTAACCCAgAGaCAGCCAAGTAGGGTTCCATATATCCAGGTGTTCACATACAGCT	CCAATCTTCAATCAACAAGGCT	CCAATCTTCAATCAACAAGGCT	-16	0.0803214
P0003_C05	COIL	ENST00000240316	N	TGGCAGCTTCCGAGACGGTT	GGTATCTCTCGGCTTCCGTTGAGCACCAAGCAAGATGACCGAGCTCAACTTCAAGGAGTGGCAAAAGGCCTTTACCGATATGATGGGTGGCGGATTGGAAGTTTTGTTTCAAGGTCCAGGAAGTGGTGCAGCTTCCGAGACcGTcAGaCTACGGCTTCAATTTGATTACCCGCCGCCAGCTACCCCGCACTGTACGGCCT	GTAGCCAGGTTTCACCACTAGG	GTAGCCAGGTTTCACCACTAGG	-15	0.122111
P0004_F12	PLPP5	ENST00000424479	C	TTTAAAAATTGAATCTggcc	TCCACTGCACAGAAGCCTGGGGATTCTTATTGTTTTGATATTGGTGGCGGATTGGAAGTTTTGTTTCAAGGTCCAGGAAGTGGTACCGAGCTCAACTTCAAGGAGTGGCAAAAGGCCTTTACCGATATGATGTAAAAATTagATCTggccgttcgtggtggctcatgcctgtaatcccaacactttgggaggctgaggag	CGGCAGTATTATCCTCCTCTGA	CGGCAGTATTATCCTCCTCTGA	-15	0.0648243
P0002_H10	DCP1A	ENST00000610213	N	ATGGAGGCGCTGAGTCGAGC	CGCGACTCCGCCCCCACCAGAGGGGCTAGGCTCTGGGATTCAAGATGGAGCGTGACCACATGGTCCTTCATGAGTATGTAAATGCTGCTGGGATTACAGGTGGCGGATTGGAAGTTTTGTTTCAAGGTCCAGGAAGTGGTGCGCTGtcaCGAGCTGGGCAGGAGATGAGCCTAGCGGCCCTGAAGCAACACGACCCCTAT	AGAATGGCTGACGTACCGC	AGAATGGCTGACGTACCGC	-14	0.166044
P0005_E02	HSPB1	ENST00000248553	C	TTACTTGGCGGCAGTCTCAT	GGCACAGCCAGTGGCGGCAGCAGGGGTGGGCATCCGGGCTAAGGCTTTACTTGGCCATCATATCGGTAAAGGCCTTTTGCCACTCCTTGAAGTTGAGCTCGGTACCACTTCCTGGACCTTGAAACAAAACTTCCAATCCGCCACCGGCAGTCTCATCGGATTTTGCAGCTTCTGGGCCCCCAAGCTGGGCCCGCGACTCG	ACAGGTGGTTGCTTTGAACTTT	ACAGGTGGTTGCTTTGAACTTT	-14	0.151253
P0003_A10	TAF1B	ENST00000263663	C	TCAATGTCGTCTCACTTTCT	ACTATTAAAATATTTTTCCAGAAAGTTTCTATTTCATTTTCTCACATCATATCGGTAAAGGCCTTTTGCCACTCCTTGAAGTTGAGCTCGGTACCACTTCCTGGACCTTGAAACAAAACTTCCAATCCGCCACCTCGTCTgACTTTCTTactTCTTGATTTCTTTCTTTTTACACTGTATTTTTTCTCAAAAAGTTTCTT	AATCAAATGAAGCTCACCTGCT	AATCAAATGAAGCTCACCTGCT	-14	0.0822637
P0003_B06	FBL	ENST00000221801	C	AACTGAAGTTCAGCGCTGTC	CACCTATCTTCCTCTCACAGGCCACCCCCCAAGGTGAAGAACACCGAGCTCAACTTCAAGGAGTGGCAAAAGGCCTTTACCGATATGATGGGTGGCGGATTGGAAGTTTTGTTTCAAGGTCCAGGAAGTGGTTaAAGTTCAGCGCTGTgAGcATTGCGAGAGATGTGTGTTGATACTGTTGCACGTGTGTTTTTCTATTA	AGCCATATGAAAGAGACCATGC	AGCCATATGAAAGAGACCATGC	-14	0.0379739
P0003_C02	RPL27	ENST00000253788	C	TCTAAAACCGCAGTTTC	GACACAGGCTTTTTTTCTTTATAATTTTTAATGATCAAAACAAAGCATCTACATCATATCGGTAAAGGCCTTTTGCCACTCCTTGAAGTTGAGCTCGGTACCACTTCCTGGACCTTGAAACAAAACTTCCAATCCGCCACCAAACCGCAGTTTCTGaAAGAACCACTTGTTCTTGCCTGTCTTGTATCTAGAAGGGAAAA	CCAAAGTACTGGGATTACAGGC	CCAAAGTACTGGGATTACAGGC	-13	0.364761
P0003_H01	ERGIC1	ENST00000393784	C	GTCAATGCATCTTGCCCAGC	CAAGGCTGGCGATGCCCAGGGTCCTCGGCCATTAGGCTGGGTGTGGCGTCAGGTGGCGGATTGGAAGTTTTGTTTCAAGGTCCAGGAAGTGGTACCGAGCTCAACTTCAAGGAGTGGCAAAAGGCCTTTACCGATATGATGATGCATCTTGCCtaaCTGtATCTTCTTCCAGGCCTCAGAGGCTGTGAAGATGCATGAGT	CTTTGGGACACAGCCAGATT	CTTTGGGACACAGCCAGATT	-13	0.154424
P0004_C10	SGMS1	ENST00000361781	C	CACATAACAGCTGTACAAAG	TAGTCCACCTCAGTAGGCAAGTTAAATACAGCCGGCTGGTGAATGACACAGGTGGCGGATTGGAAGTTTTGTTTCAAGGTCCAGGAAGTGGTACCGAGCTCAACTTCAAGGAGTGGCAAAAGGCCTTTACCGATATGATGTAACAGCTGTACAAAGTccGGAAAAGACAAATTGTCCGAAGTGCTAAGAACTCCATGAGA	TGAAAAGAATGTCCAAGGAATTG	TGAAAAGAATGTCCAAGGAATTG	-13	0.111596
P0005_D11	HSPA4	ENST00000304858	C	AATCAATCAATGTCCATTTC	ACTTAAAGCTTTATAATAGTCTGTTTTAATAGAAACAAGTGTTGGAATCACATCATATCGGTAAAGGCCTTTTGCCACTCCTTGAAGTTGAGCTCGGTACCACTTCCTGGACCTTGAAACAAAACTTCCAATCCGCCACCATCGATATCCATCTCAGGAAGCTTCTTGTCTGAATCCGAAGGCACAGCTGTGTCTGTACC	CCCCGAAAATCCCCTAAAA	CCCCGAAAATCCCCTAAAA	-12	0.189347
P0005_B03	DnaJB12	ENST00000394903	N	GGATGTCATCACTCCGCGCC	CACTTCCACCCTCGCTCAAAACTCGGGAAAGGAGGGGCGGAGGGTGGATGTCAACCGAGCTCAACTTCAAGGAGTGGCAAAAGGCCTTTACCGATATGATGGGTGGCGGATTGGAAGTTTTGTTTCAAGGTCCAGGAAGTGGTTCACTCCGCGCCCGGCTGCCCGCGACGCGCCGGCGGGTGGCGCAGCCCTTCGCTCGC	TCAACTCTAAGACCTCCGGAAC	TCAACTCTAAGACCTCCGGAAC	-12	0.177302
P0005_E05	HSPH1	ENST00000380405	C	TGGACTAGATAACCTTAAAT	ATGGTGAATGTTACCCTAATGAGAAAAATTCTGTTAATATGGACTTGGACGGTGGCGGATTGGAAGTTTTGTTTCAAGGTCCAGGAAGTGGTACCGAGCTCAACTTCAAGGAGTGGCAAAAGGCCTTTACCGATATGATGTAGATAACCTTAAATTGcCCTATTCCTTCAATTAATAAAATATTTTTGCCATAGTATGTG	GGCCCAAATATTGATAAAAAGG	GGCCCAAATATTGATAAAAAGG	-12	0.162972
P0002_F10	MAN1A2	ENST00000356554	N	GTAGTCATCGTTTACGCTCT	CCAGGTTCAGAGGTGGTATCCTACGTCCAGAGAGGGGCAGCAGGGCTGGGGTAGTACCACTTCCTGGACCTTGAAACAAAACTTCCAATCCGCCACCTGTAATCCCAGCAGCATTTACATACTCATGAAGGACCATGTGGTCACGCATCGTTTACGCTCTTaaAGAGAATACTTTAGAAAGTTCTCATCTTATGTCAAAT	AAAACACAGAGTGATGAAGGCA	AAAACACAGAGTGATGAAGGCA	-12	0.0980326
P0002_C05	CHMP1A	ENST00000397901	C	AGGAACTAGCCGTGCCCCGC	CCCTGCCCTGACCCGAGTCCTGTTGTTGGTTTCCAGGTTGGCCGCCTTGAGGAACGGTGGCGGATTGGAAGTTTTGTTTCAAGGTCCAGGAAGTGGTCGTGACCACATGGTCCTTCATGAGTATGTAAATGCTGCTGGGATTACATAGCCGTGCCCCGCCGcTGTGCACCGCCTCTGCCCCGTGATGTGCTGGAAGGCTC	ATGTCTGTTTCCAAGGCCTGT	ATGTCTGTTTCCAAGGCCTGT	-11	0.328515
P0003_H05	MAPRE1	ENST00000375571	N	CACTGCCATCTTCTAAAGCA	TGTCGACTTAGGTTATCACTGGTCACTGACGTTGAGTATACGTTCACTGCACCACTTCCTGGACCTTGAAACAAAACTTCCAATCCGCCACCCATCATATCGGTAAAGGCCTTTTGCCACTCCTTGAAGTTGAGCTCGGTCATCgTCTAAAGCATGGGAAGAAAAGAGAAGGGCCTGTGTTACATTAGGCATGCAAGTAA	TGATCCAGCAGATTTCTCTTACC	TGATCCAGCAGATTTCTCTTACC	-11	0.274781
P0004_A02	HMGCS1	ENST00000325110	C	GAACATTAAGATACTCTGTG	ACTCCCTGCCACAGCAGCAGAACCTGAAGCAGCTGTCATTAGTAATGGGGAACATGGTGGCGGATTGGAAGTTTTGTTTCAAGGTCCAGGAAGTGGTACCGAGCTCAACTTCAAGGAGTGGCAAAAGGCCTTTACCGATATGATGTAAGATACTCTGTGAGcTGCAAGACTTCAgggtggggtgggcatggggtgggggt	TTAATTGGTGCCATGATTCTTG	TTAATTGGTGCCATGATTCTTG	-11	0.140039
P0005_F04	BTF3	ENST00000335895	N	TTTCTTTCATCTAGAAAAAG	TGTGCCTGCAGTTTGGCGAGTTTTTCCTGGTTCATGATTGTTTCTTTACCACTTCCTGGACCTTGAAACAAAACTTCCAATCCGCCACCCATCATATCGGTAAAGGCCTTTTGCCACTCCTTGAAGTTGAGCTCGGTCATgTAGAAAAAGAGGAAATCCTCAGCAAGGATAGGTTTAGCTCACTCTAGCATTCCATGCTC	AAAACCCACAAACCCGAACTAT	AAAACCCACAAACCCGAACTAT	-10	0.415669
P0005_B12	DNAJC13	ENST00000260818	C	TATTTCAAGTCTGATAGCCA	GAATGTGGACTTGGCACTGGCCTTTCAGCGTTTATTGTCTCTCGTGAATATTTCACATCATATCGGTAAAGGCCTTTTGCCACTCCTTGAAGTTGAGCTCGGTACCACTTCCTGGACCTTGAAACAAAACTTCCAATCCGCCACCAGTCTGATAGCCAAGGTCGCCTGCCTCATGGTCTACAGGAGGTGGCAGGTTAGAC	ACACTGTCATGAAACCAGGAGA	ACACTGTCATGAAACCAGGAGA	-10	0.264445
P0003_H06	PCNA	ENST00000379160	N	CACCATGTTCGAGGCGCGCC	TCCTCCTTCCCGCCTGCCTGTAGCGGCGTTGTTGCCACTCCGCCACCATGACCGAGCTCAACTTCAAGGAGTGGCAAAAGGCCTTTACCGATATGATGGGTGGCGGATTGGAAGTTTTGTTTCAAGGTCCAGGAAGTGGTTTCGAGGCGCGCtTGGTCCAGGGCTCCATCCTCAAGAAGGTGTTGGAGGCACTCAAGGAC	TTGTCTTTCTAGGTCTCAGCCG	TTGTCTTTCTAGGTCTCAGCCG	-10	0.256161
P0004_F05	LPCAT3	ENST00000261407	C	GATGGAATAATCCATTTCCC	ATATTCACAAAGCAATGGTGCCAAGGAAAGAGAAGTTAAAGAAGATGGAAGGTGGCGGATTGGAAGTTTTGTTTCAAGGTCCAGGAAGTGGTACCGAGCTCAACTTCAAGGAGTGGCAAAAGGCCTTTACCGATATGATGTAATCCATTTCCCTccTAAGTTAATACAGCTAAACTAAAACTACCACCAGGTTACAGAAT	GCCTCTCTCTCCACAGGTGTAT	GCCTCTCTCTCCACAGGTGTAT	-10	0.189386
P0002_B11	NAPG	ENST00000322897	N	GAGCCGCCATCTCCACAGTC	ACTATTTCTCTGCTTTGGCGAGGTGTTCCAGCCCCTCGTTTATCTTCTGAGCCGCaccacttcctggaccttgaaacaaaacttccaaTCCGCCACCTGTAATCCCAGCAGCATTTACATACTCATGAAGGACCATGTGGTCACGCATCTCCACAGTCAGGTCTCTGACGTGGAGAGAGGGTGACCCTGCCTCTTCCTCC	CTGAGCCCTCCCTCCC	CTGAGCCCTCCCTCCC	-10	0.161301
P0004_D04	SGPP2	ENST00000321276	N	GCTCGGCCATGGTGTGCCCG	GCTGGAAGCGGGCGACGAGCTGGGAATCCTGCAGGCTCCGCAGCAGCTCGGCACCACTTCCTGGACCTTGAAACAAAACTTCCAATCCGCCACCCATCATATCGGTAAAGGCCTTTTGCCACTCCTTGAAGTTGAGCTCGGTtccCATGGTGTGCCCGGGGCCGCGCTCCGCCGCCGCTGCCACGCCGGGCCGGTGCCCT	GTCCGCGCCGTTCTCC	GTCCGCGCCGTTCTCC	-10	0.132855
P0002_D12	VPS37B	ENST00000267202	C	TCCTCCAGTGAGCGCCGGCG	CCCTCAGAGACCCCCGCCCCGGCTCCCTCCACACCAGCCGGGTTTCATCCTCCAGTCTGGCGGAttggaagttttgtttcaaggtccaggaagtggtCGTGACCACATGGTCCTTCATGAGTATGTAAATGCTGCTGGGATTACATGAGCGCCGGCGCGGTCCTTCCCGGGAGACTTCTTCCACCTGGCGTGTTGTGCTC	CAGGATTACAGTGCCCGC	CAGGATTACAGTGCCCGC	-9	0.345568
P0005_C08	DNAJC30	ENST00000395176	N	TCAACATGGCAGCCATGCGC	CTCCTCTCATTGGCCGGTTTCTCTTGCACCGCCTGCCGAATCAATTCAACATGACCGAGCTCAACTTCAAGGAGTGGCAAAAGGCCTTTACCGATATGATGGGTGGCGGATTGGAAGTTTTGTTTCAAGGTCCAGGAAGTGGTGCAGCCATGCGCTGGCGATGGTGGCAGCGGCTGTTACCTTGGAGGTTGCTGCAGGCC	GACCGCTTAGTAATACGCATGTT	GACCGCTTAGTAATACGCATGTT	-9	0.281174
P0003_B01	TAF12	ENST00000263974	C	CCAAGAAATAACACACGGAA	ATTTGTCTCTCCTTTCAGAGAATGGCATTGATCCGGAAAACAACCAAGAAAGGTGGCGGATTGGAAGTTTTGTTTCAAGGTCCAGGAAGTGGTACCGAGCTCAACTTCAAGGAGTGGCAAAAGGCCTTTACCGATATGATGTAgCtCACGGAAAGGTCAGGGAATGGACAGCAATGTATTTGGAGATACTTGAGCTGAGA	CTGCTAGCCACACAGAATGTTC	CTGCTAGCCACACAGAATGTTC	-9	0.254607
P0006_D09	PSMG2	ENST00000585331	C	TTAGATCAGAAAAGTGCAGG	AGTAAGTGTTTTGGGTATAAGGTATAAAACAGAAATTAGATCACATCATATCGGTAAAGGCCTTTTGCCACTCCTTGAAGTTGAGCTCGGTACCACTTCCTGGACCTTGAAACAAAACTTCCAATCCGCCACCGAAAAGTGCAGGaGGAAGACCACTGCCAAAGAGTAATCTCCAAGAACTTGGTATTTTCCACCGTGAG	AATTTCCTAATACCAGATCATACAATTT	AATTTCCTAATACCAGATCATACAATTT	-9	0.15648
P0006_E10	INPPL1	ENST00000298229	N	GCCGAGGCCATGGCCCGCGC	TGCCCAGGGCGCCCCCCGGGCCCGGCGCCCCGCAGGCCGAGGCACCACTTCCTGGACCTTGAAACAAAACTTCCAATCCGCCACCCATCATATCGGTAAAGGCCTTTTGCCACTCCTTGAAGTTGAGCTCGGTCATGGCCCGCGCAGGGCTCAGCAccgcccgcccccgccgccccgcgccatccgccccgAGACGCTCA	CTGCCATCGCGGCCC	CTGCCATCGCGGCCC	-9	0.107013
P0005_E06	STIP1	ENST00000305218	N	ACCTGCTCCATAGCGCAGCG	GCCGGTCCCCGAGCAGGCTCGGGGCCTCAGCCCGCCCCTCCCCCTTCACCTGCTCACCACTTCCTGGACCTTGAAACAAAACTTCCAATCCGCCACCCATCATATCGGTAAAGGCCTTTTGCCACTCCTTGAAGTTGAGCTCGGTCATAGCGCAGCGCGGTCCGGAACCCCGTTGAATCGAATCCGTCCGCTCCGCGTTC	AGCTCCGGTCTCCTGGAT	AGCTCCGGTCTCCTGGAT	-9	0.050334
P0004_D02	SPHK2	ENST00000245222	C	TAGTTTCAGGGCTCCCGCCC	ATTGGAATGTAGGCCCCGCCCCCGGCGGGTACCAAGCTTGTTTAGTTTCACATCATATCGGTAAAGGCCTTTTGCCACTCCTTGAAGTTGAGCTCGGTACCACTTCCTGGACCTTGAAACAAAACTTCCAATCCGCCACCGGGCTCCCGCCCCGGGCAGCCAGGAGGCCCAGTGAGCAGTGTACCGATGCCAGGGTGCAT	GAGCGCAATCCTGAGACG	GAGCGCAATCCTGAGACG	-9	0
P0001_D01	CLTB	ENST00000345807	N	GGGAAAATGGCTGATGACTT	AGGCGCGGGCAGAGCCGAGCGCAGCGGAGGCTCCGGCGGAGGCGCGGGGAAAATGACCGAGCTCAACTTCAAGGAGTGGCAAAAGGCCTTTACCGATATGATGGGTGGCGGATTGGAAGTTTTGTTTCAAGGTCCAGGAAGTGGTGCTGATGACTTTGGCTTCTTCTCGTCGTCGGAGAGCGGTGCCCCGGAGGCGGCGG	ATGCCTGCAATCTCGCTCTC	ATGCCTGCAATCTCGCTCTC	-8	0.446281
P0006_G04	PIP4K2C	ENST00000354947	C	AGTCTCTTAGGCAAAGATGT	AAGTGTCTCAGAACCCCACCACCTTGAACATCAGAGAGAACCAGGCAGTCTCTTACATCATATCGGTAAAGGCCTTTTGCCACTCCTTGAAGTTGAGCTCGGTACCACTTCCTGGACCTTGAAACAAAACTTCCAATCCGCCACCGGCAAAGATGTTGGTAATAAAATCCAGGAATCGCTTAGCATACTGCTCCGGATGG	GTTATCTGGATGGAAGGAGCCT	GTTATCTGGATGGAAGGAGCCT	-8	0.338945
P0003_B10	RRP1	ENST00000497547	N	GCGCGAAACCATGACGCCGA	GCCAGGCGCTGAGCCAGCTGGATCTCAGGCGGGAGCTGCACGCGCGAAACACCACTTCCTGGACCTTGAAACAAAACTTCCAATCCGCCACCCATCATATCGGTAAAGGCCTTTTGCCACTCCTTGAAGTTGAGCTCGGTCATGACGCCGACGGCCGAGACCCCCTGTCCCGGAGTCGCCTGGTACCCAGCACACTGAGC	TGAGTCCTGGCGACGATGTA	TGAGTCCTGGCGACGATGTA	-8	0.326826
P0006_G03	INPP4A	ENST00000409851	N	TCTTGCTGTCATGATGTCAT	CCCGCTGCATTGCACGGGCCCTGGCACCATGGCGAGGGCTGTGCTCTCTTGCTGTACCACTTCCTGGACCTTGAAACAAAACTTCCAATCCGCCACCCATCATATCGGTAAAGGCCTTTTGCCACTCCTTGAAGTTGAGCTCGGTCATGATGTCATTGGTGATGATGTGCTTCTTGATCCTCGGTCAGACCACGCCTGAT	CTCACCTGCCAGAGAGAGG	CTCACCTGCCAGAGAGAGG	-8	0.307629
P0003_G05	COPG2	ENST00000425248	C	TCTGTTGGATAAATGCTTAC	GACTGTCAGAAGTAAAGAGAGAACACCTGTAGATGTTATCTTAGCTTCTGTTGGAGGTGGCGGATTGGAAGTTTTGTTTCAAGGTCCAGGAAGTGGTACCGAGCTCAACTTCAAGGAGTGGCAAAAGGCCTTTACCGATATGATGTAAATGCTTACTGGACAAGAGGAAACTGATGCACACTACATGGTCAGTGGGCTTT	GGTGGCTATGATTTATTGGTGA	GGTGGCTATGATTTATTGGTGA	-8	0.288746
P0006_D03	PSME2	ENST00000615264	N	AGCAGCATGGCCAAGCCGTG	CGAAAGCCCGGGCGACTAGCCGGGAGACCAGAGATCTAGCGACTGAAGCAGCATGACCGAGCTCAACTTCAAGGAGTGGCAAAAGGCCTTTACCGATATGATGGGTGGCGGATTGGAAGTTTTGTTTCAAGGTCCAGGAAGTGGTGCCAAGCCGTGTGGGGTGCGCCTGAGCGGGGAAGCCCGCAAACAGGTAATGGGGA	GGGGCGGAAAGAAGAAAG	GGGGCGGAAAGAAGAAAG	-8	0.272851
P0006_D05	PSME1	ENST00000206451	N	GAGCATGGCCATGACCGGGA	TAGACCCCGCGGCGCTCACCTTGGCTTGGGCCTCGGGCTGGACCCTGAGCATGGCACCACTTCCTGGACCTTGAAACAAAACTTCCAATCCGCCACCCATCATATCGGTAAAGGCCTTTTGCCACTCCTTGAAGTTGAGCTCGGTAGACATGACCGGGACTTGCGGCCTAGCGCCGCACAAGGAGTGGAGTGGGCACCGC	ACTCGCGTGGGAGCCT	ACTCGCGTGGGAGCCT	-8	0.143034
P0002_H08	DCP1B	ENST00000280665	N	AGGGAAGATGGCAGCCGTGG	TGAGAGTGGCTTCCAAGAGCCCCGTGCCTATGTCTGGGAGGGAGGGAAGATGGCACGTGACCACATGGTCCTTCATGAGTATGTAAATGCTGCTGGGATTACAGGTGGCGGATTGGAAGTTTTGTTTCAAGGTCCAGGAAGTGGTGCCGTGGCGGCAGGCGGCCTGGTGGGAAAGGGGCGCGACATCAGCCTAGCGGCCC	GGGGGTGACTGGAGCC	GGGGGTGACTGGAGCC	-7	0.458993
P0003_E07	SEC23A	ENST00000307712	N	CTCCACAATGACAACCTATT	GATTTTAAAATATTTTAAAATTTTGATACAGAAATAAGAATCAAACTCCACAATGACCGAGCTCAACTTCAAGGAGTGGCAAAAGGCCTTTACCGATATGATGGGTGGCGGATTGGAAGTTTTGTTTCAAGGTCCAGGAAGTGGTACAACCTATTTGGAATTCATTCAACAAAATGAAGAACGAGATGGAGTCCGATTTA	TAATATTGCTGAATGAGGGGAGA	TAATATTGCTGAATGAGGGGAGA	-7	0.400944
P0001_A12	C19orf24	ENST00000409293	N	cgcgcGGCCCCATGGCCCGG	CCAGCAGCAGCGCCAGCAGGAGCAGCAGCAGCGGCGGCTGCAGCACGCGCGGCCCACCACTTCCTGGACCTTGAAACAAAACTTCCAATCCGCCACCCATCATATCGGTAAAGGCCTTTTGCCACTCCTTGAAGTTGAGCTCGGTCATGGCCCGGCGGAAGCGGTGGCGGCGCCCCGCCCCTATGCGCGCTGTCAGTCAG	GCGTGCTGTTGTGTGGC	GCGTGCTGTTGTGTGGC	-7	0.361985
P0005_C12	DNAJC7	ENST00000457167	N	CGGTAAGATGGCGGCTGCCG	TGCTCTTCACCGCCGGCCTCCCACCCAGCTCTCTGGTCCCGGCGGTAAGATGGCGACCGAGCTCAACTTCAAGGAGTGGCAAAAGGCCTTTACCGATATGATGGGTGGCGGATTGGAAGTTTTGTTTCAAGGTCCAGGAAGTGGTGCTGCCGCGGAGTGCGATGTGGTAATGGCGGCGACCGAGCCGGAGCTGCTCGACG	TCTCTCTGGTAGACGAGCCC	TCTCTCTGGTAGACGAGCCC	-7	0.356788
P0003_H10	PARP1	ENST00000366794	N	GGGGAGGATGGCGGAGTCTT	TTTCTAGGTCGTGGCGTCGGGCTTCCGGAGCTTTGGCGGCAGCTAGGGGAGGATGACCGAGCTCAACTTCAAGGAGTGGCAAAAGGCCTTTACCGATATGATGGGTGGCGGATTGGAAGTTTTGTTTCAAGGTCCAGGAAGTGGTGCGGAGTCTTCGGATAAGCTCTATCGAGTCGAGTACGCCAAGAGCGGGCGCGCCT	TCAGCAATCTATCAGGGAACG	TCAGCAATCTATCAGGGAACG	-7	0.343553
P0001_D03	COL4A3BP	ENST00000645483	C	TATTTTGTTCTAGTATTAAC	AAAACGTTTTACTTCTTACGTCCAAGAAAAAACTGCAGGAAAGCCTATTTTGTTCGGTGGCGGATTGGAAGTTTTGTTTCAAGGTCCAGGAAGTGGTACCGAGCTCAACTTCAAGGAGTGGCAAAAGGCCTTTACCGATATGATGTAGTATTAACAGGTACTAGAAGATATGTTTTATCTTTTTTTAACTTTATTTGACTA	GTTTAAAACAACAACAACGACAACAAC	GTTTAAAACAACAACAACGACAACAAC	-7	0.324852
P0003_F08	TMED2	ENST00000262225	C	AGGCTTTTTAAACAACTCTC	GTGTTTGGTAAACAGTGAATTCTGAGTTGGGATCATCAGGAAGAGGCTTTTTACATCATATCGGTAAAGGCCTTTTGCCACTCCTTGAAGTTGAGCTCGGTACCACTTCCTGGACCTTGAAACAAAACTTCCAATCCGCCACCAACAACTCTCCGGACTTCAAAAAATCTCTTCAGGTAGTAGATCTGTCCCAATGTCAT	GCGTTTTTCCCCCAATATCTAT	GCGTTTTTCCCCCAATATCTAT	-7	0.270818
P0001_G07	RABAC1	ENST00000222008	N	CGCAGACATGGCAGCGCAGA	GTCTTCAGGGTACCGGGCTGGTTACAGCAGCTCTACCCCTCACGACGCAGACATGACCGAGCTCAACTTCAAGGAGTGGCAAAAGGCCTTTACCGATATGATGGGTGGCGGATTGGAAGTTTTGTTTCAAGGTCCAGGAAGTGGTGCAGCGCAGAAGGACCAGCAGAAAGATGCCGAGGCGGAAGGGCTGAGCGGCACGT	TCTGGTCCGAGGGCCTAGAG	TCTGGTCCGAGGGCCTAGAG	-7	0.264062
P0001_H01	RABGGTB	ENST00000319942	N	TCACACTTACCATGTCTAAC	CTCCACCCTGTCTGCTACCAACCCATCCGGACAGCAGCGCTAAACTCACACTTACACCACTTCCTGGACCTTGAAACAAAACTTCCAATCCGCCACCCATCATATCGGTAAAGGCCTTTTGCCACTCCTTGAAGTTGAGCTCGGTCATGTCTAACAGGGAAAGGAGAGAGCAGGGTCAGTTCCTGGGTAGACTTAGGAGC	TCCTAAGGTGACCAGTGTGCT	TCCTAAGGTGACCAGTGTGCT	-7	0.246148
P0006_F11	PPIP5K1	ENST00000334933	C	ggagatAAATTAGAAGTCCT	agagttccctgaggagattgatctgcaggcccaggaggtccctgaggagatAAATGGTGGCGGATTGGAAGTTTTGTTTCAAGGTCCAGGAAGTGGTACCGAGCTCAACTTCAAGGAGTGGCAAAAGGCCTTTACCGATATGATGTAGAAGCTCTGGGTGGTCCCTGAAGTGATTGATCAGCTGCCTGGAGAGGGTATTC	AGGAGACTTCTGCGATCAATCT	AGGAGACTTCTGCGATCAATCT	-7	0.182937
P0001_H07	SEC61B	ENST00000223641	N	GGGTCGGACCAGGCTGTAGA	CTTTGCTGGGAGAGCGCCCTGAGGATCCCACGTTAGTGCCACTGGGGGTCGGACCACCACTTCCTGGACCTTGAAACAAAACTTCCAATCCGCCACCCATCATATCGGTAAAGGCCTTTTGCCACTCCTTGAAGTTGAGCTCGGTAGGCTGTAGAGGGAGACAAGCAGACAGACGGGTGAGCGCGGCAGGCCTGCCCCAG	CCCCAGAATCAGCGAGGTTC	CCCCAGAATCAGCGAGGTTC	-7	0.180025
P0003_E04	LMNA	ENST00000368301	N	ACGGGGTCTCCATGGCCGGC	GAGTGGAGCTGGCCTGCGCCCCGCTGCGGGTGGCGCGCCGCTGGGACGGGGTCTCACCACTTCCTGGACCTTGAAACAAAACTTCCAATCCGCCACCCATCATATCGGTAAAGGCCTTTTGCCACTCCTTGAAGTTGAGCTCGGTCATGGCCGGCAGGTTGGCAGCGCTGCCCGCGGGGCAGGGGTCCCGGAAAGGGCGC	ATCATTGAGCTCCTGCAGGT	ATCATTGAGCTCCTGCAGGT	-7	0.168012
P0005_A06	BAG3	ENST00000369085	C	GCAGAGGCTACGGTGCTGCT	AAATTCCCTAAAGCACACATCGGTTCCGAGTCTGATTTTTACAGGGCAGAGGCTACATCATATCGGTAAAGGCCTTTTGCCACTCCTTGAAGTTGAGCTCGGTACCACTTCCTGGACCTTGAAACAAAACTTCCAATCCGCCACCCGGTGCTGCTGGGTTACCAGGGGTGTCTGTCATGCTGCTGGGGTTTGAAGTCGCT	CCAAGTTACTGCATACCAAGCA	CCAAGTTACTGCATACCAAGCA	-7	0.0993333
P0006_B02	PSMD8	ENST00000215071	N	CCCTTAATGAACATGTCAGT	TAGCCCGCCGTCGCTCTCGAGGTGGCGCCCTCGGAGCCCTGCCCTTAATGAAACCACTTCCTGGACCTTGAAACAAAACTTCCAATCCGCCACCCATCATATCGGTAAAGGCCTTTTGCCACTCCTTGAAGTTGAGCTCGGTCATGTCAGTTGGAGCTCCGCCTCTGTCGTCACTCAAGATGGTGACCGGAAGTTGGCTT	CGAGAGGTGGAGCCCAAG	CGAGAGGTGGAGCCCAAG	-6	0.457359
P0005_B09	DNAJC1	ENST00000376980	C	AAGCTAAAAGCTGAATATTC	CGCTAGGTACAAGTTGCTGGTTGAACTGGTCCAAAAGAAAAAACAAGCTAAAAGCGGTGGCGGATTGGAAGTTTTGTTTCAAGGTCCAGGAAGTGGTACCGAGCTCAACTTCAAGGAGTGGCAAAAGGCCTTTACCGATATGATGTGAATATTCTGGGAGATGATGTTCACCTTCATTTTCCAAAATGAATATCTTAAAA	GACCGGCCACATGATGAC	GACCGGCCACATGATGAC	-6	0.345529
P0002_H06	EDC3	ENST00000315127	N	TGTGAAACATGGCTACAGAT	CCAAGGCACACTGAATAGTTCCTTCTCTTCACAGTGGTCTCACGTGTGAAACATGCGTGACCACATGGTCCTTCATGAGTATGTAAATGCTGCTGGGATTACAGGTGGCGGATTGGAAGTTTTGTTTCAAGGTCCAGGAAGTGGTGCTACAGATTGGCTGGGAAGTATTGTGTCCATCAATTGTGGAGATAGCTTGGGTG	CCTCAGTTAACAATGTGATAGAATATGT	CCTCAGTTAACAATGTGATAGAATATGT	-6	0.336646
P0004_C07	B4GALT6	ENST00000306851	N	AGAGGAAGATGTCTGTGCTC	CCCCGAGTCCGGCCTGAGAGCGCAGCCTGGGCTGCTGGCAGGGAAGAGGAAGATGACCGAGCTCAACTTCAAGGAGTGGCAAAAGGCCTTTACCGATATGATGGGTGGCGGATTGGAAGTTTTGTTTCAAGGTCCAGGAAGTGGTTCTGTGCTCAGGCGGATGATGCGGGTTTCCAATCGCTCTCTCCTCGCCTTCATCT	CCATTTCCTCTTTTCCGCTC	CCATTTCCTCTTTTCCGCTC	-6	0.264594
P0004_C01	CERS1	ENST00000623882	C	ACAAGCGCTTCTGAAcccct	GGTTCTGACCCCCAGGAAGCCACTGAGGAACGGCCTGGTGAAGGACAAGCGCTTCGGTGGCGGATTGGAAGTTTTGTTTCAAGGTCCAGGAAGTGGTACCGAGCTCAACTTCAAGGAGTGGCAAAAGGCCTTTACCGATATGATGTGAAcccctcggccccgcccccgtggacccggccccaccccgaataccccggcca	GGTAAAAGGAGCCAGGGG	GGTAAAAGGAGCCAGGGG	-6	0.21578
P0004_H08	MAP1LC3B	ENST00000268607	N	TTCTCCGACGGCATGGTGCA	CCTCGCGGCGACACTCACCGAAGGTGCGGCGCTGCTTGAAGGTCTTCTCCGACGGACCACTTCCTGGACCTTGAAACAAAACTTCCAATCCGCCACCCATCATATCGGTAAAGGCCTTTTGCCACTCCTTGAAGTTGAGCTCGGTCATGGTGCAGGGATCTGGGCGGCggcggcggcgacgacgcgagggtcccggcggc	GCCCTCCACAGCTCGGAC	GCCCTCCACAGCTCGGAC	-6	0.201222
P0004_D06	CERK	ENST00000216264	N	CGGCGGAGATGGGGGCGACG	GCCCCTCGGCGTCCGCGCGCCCCCAGCCTGGCGGACGAGCCCGGCGGCGGAGATGACCGAGCTCAACTTCAAGGAGTGGCAAAAGGCCTTTACCGATATGATGGGTGGCGGATTGGAAGTTTTGTTTCAAGGTCCAGGAAGTGGTGGGGCGACGGGGGCGGCGGAGCCGCTGCAATCCGTGCTGTGGGTGAAGCAGCAGC	ACTGCAGGGGCCGCTAAC	ACTGCAGGGGCCGCTAAC	-6	0.157895
P0004_A07	IDI1	ENST00000381344	C	TATACAGAATGTGAATATGT	GGGATAACTTAAATCATTTGAATCAGTTTGTTGACCATGAGAAAATATACAGAATGGGTGGCGGATTGGAAGTTTTGTTTCAAGGTCCAGGAAGTGGTACCGAGCTCAACTTCAAGGAGTGGCAAAAGGCCTTTACCGATATGATGTGAATATGTAGGTAAATGATTACAGAAAAATTTATCTGCTTAACAAACTTAGAA	AAAAGCAGCCAGTGGTGAAA	AAAAGCAGCCAGTGGTGAAA	-6	0.147055
P0001_F09	RAB3D	ENST00000222120	N	TGTGCCAAGATGGCATCAGC	CTCCTCTCCCTGAGGATTTCAGGTCTCCCTGTCCCAGGAGGCTTGTGCCAAGATGACCGAGCTCAACTTCAAGGAGTGGCAAAAGGCCTTTACCGATATGATGGGTGGCGGATTGGAAGTTTTGTTTCAAGGTCCAGGAAGTGGTGCATCAGCTGGAGACACCCAGGCAGGCCCACGGGATGCAGCAGATCAGAACTTCG	GAGTGAAGGAGTCGTCCGC	GAGTGAAGGAGTCGTCCGC	-5	0.55249
P0005_D01	DNAJC8	ENST00000263697	N	GCCGGGGAAATGGCGGCTTC	CACGTGAGGCGACGCCTGCGCAGAAGGGTCACGTGGTGGCTGGGCCGGGGAAATGACCGAGCTCAACTTCAAGGAGTGGCAAAAGGCCTTTACCGATATGATGGGTGGCGGATTGGAAGTTTTGTTTCAAGGTCCAGGAAGTGGTGCGGCTTCAGGAGAGAGCGGGACTTCAGGCGGCGGAGGCAGCACCGAGGAAGCAT	CCACCTACTTTTAAAGTGCCTG	CCACCTACTTTTAAAGTGCCTG	-5	0.506796
P0001_C05	C8orf59	ENST00000612809	C	ATGGCTCTGTTGTAATATAC	TCATGAAAGCAAACCAGTTAATGTTGATGAAGCTACAAGATTAATGGCTCTGTTGTCTGGCGGATTGGAAGTTTTGTTTCAAGGTCCAGGAAGTGGTACCGAGCTCAACTTCAAGGAGTGGCAAAAGGCCTTTACCGATATGATGTAATATACTGGTGATGCATCTAATTCTCCACAAAGACCAATAAATTGAATGTTTT	TTCTGACATTCCACTTTCCTAGGTT	TTCTGACATTCCACTTTCCTAGGTT	-5	0.411619
P0005_G07	SCAMP1	ENST00000621999	N	GTCGAAATCCGACATCTCTC	CCTTGAAGGGATTGTTGAGATCCGGGTCGGCAAACGGGTTACTGTCGAAATCCGAACCACTTCCTGGACCTTGAAACAAAACTTCCAATCCGCCACCCATCATATCGGTAAAGGCCTTTTGCCACTCCTTGAAGTTGAGCTCGGTCATCTCTCTGGCTCTCGGCGTCACCCACCCGACCCAGGCGCAGAGAGAGAGACGA	GCGAAGGAACTCGTCCGTTT	GCGAAGGAACTCGTCCGTTT	-5	0.390677
P0003_A12	TAF1D	ENST00000323981	N	GAGCAATTGATGGATAAATC	TATTTACTAAATTTCATAATTTCAGAAAACTGTTTAAAACAAAGAGCAATTGATGACCGAGCTCAACTTCAAGGAGTGGCAAAAGGCCTTTACCGATATGATGGGTGGCGGATTGGAAGTTTTGTTTCAAGGTCCAGGAAGTGGTGATAAATCAGGAATAGATTCTCTTGACCATGTGACATCTGATGCTGTGGAACTTG	GCATAGTCTGACCACGTTCAAC	GCATAGTCTGACCACGTTCAAC	-5	0.341082
P0003_C12	CDH2	ENST00000269141	C	GGAGGTGATGACTGAACTTC	CGACTGGGGGCCACGGTTCAAGAAACTTGCTGACATGTATGGTGGAGGTGATGACGGTGGCGGATTGGAAGTTTTGTTTCAAGGTCCAGGAAGTGGTACCGAGCTCAACTTCAAGGAGTGGCAAAAGGCCTTTACCGATATGATGTGAACTTCAGGGTGAACTTGGTTTTTGGACAAGTACAAACAATTTCAACTGATAT	GTCCTTGAGCTCCCTTAATTCC	GTCCTTGAGCTCCCTTAATTCC	-5	0.32994
P0003_C10	EZR	ENST00000337147	C	TTCGAGGCCCTGTAACAGCC	GCGGCAGATCCGGCAGGGCAACACCAAGCAGCGCATCGACGAGTTCGAGGCCCTGGGTGGCGGATTGGAAGTTTTGTTTCAAGGTCCAGGAAGTGGTACCGAGCTCAACTTCAAGGAGTGGCAAAAGGCCTTTACCGATATGATGTAACAGCCAGGCCAGGACCAAGGGCAGAGGGGTGCTCATAGCGGGCGCTGCCAGC	TAAGAGGACCCACAATGACATC	TAAGAGGACCCACAATGACATC	-5	0.305729
P0006_F08	OCRL	ENST00000357121	N	GAGCGGCGGCTCCATCCAGG	ccttCTCTCCGGCGGATACGGCAAGCGGCTGGGCTCCGACCGGGAGCGGCGGCTCACCACTTCCTGGACCTTGAAACAAAACTTCCAATCCGCCACCCATCATATCGGTAAAGGCCTTTTGCCACTCCTTGAAGTTGAGCTCGGTCATCCAGGCGGCCTCCGGGCTCAGCAGGACAGCGGACTGCGGGCCGATCCGACGA	CTCTCTGCTCGGCCTCTG	CTCTCTGCTCGGCCTCTG	-5	0.218292
P0004_C12	SMPD4	ENST00000351288	N	CGCAGCTTGATGACGACTTT	GTGGAAGCGCTTTTCCCGCCCGGCCGCGGGGCGTGGCTCTGCGCGCAGCTTGATGACCGAGCTCAACTTCAAGGAGTGGCAAAAGGCCTTTACCGATATGATGGGTGGCGGATTGGAAGTTTTGTTTCAAGGTCCAGGAAGTGGTACGACTTTCGGCGCCGTGGCGGAATGGCGGCTTCCATCTCTGAGGCGAGCGACGC	GCCATTTCTCTTCCCCGC	GCCATTTCTCTTCCCCGC	-5	0.204751
P0003_C06	TGOLN2	ENST00000377386	C	TCCCCTAAGTCCTAACAGAA	ATTCTGAATGTTTTCCCTGCACCTCCTAAAAGATCTTTTTTCCCCTAAGTCCtcaGGCGGATTGGAAGTTTTGTTTCAAGGTCCAGGAAGTGGTACCGAGCTCAACTTCAAGGAGTGGCAAAAGGCCTTTACCGATATGATGTAACAGAATGGTATATTCCTCTGGAAAAAGATGAACGTCACCAATGGATTGTGCTGCT	GGATTCCTCTCTCTCCATCAAG	GGATTCCTCTCTCTCCATCAAG	-5	0.147554
P0001_C09	CD63	ENST00000257857	N	CCGGCAGCCATGGCGGTGGA	TTCGGCCAGTTTTAATCCCCCCGCCCTCCCCTCTGCCCCAGGCCCGGCAGCCATGACCGAGCTCAACTTCAAGGAGTGGCAAAAGGCCTTTACCGATATGATGGGTGGCGGATTGGAAGTTTTGTTTCAAGGTCCAGGAAGTGGTGCGGTGGAAGGAGGAATGAAATGTGTGAAGTTCTTGCTCTACGTCCTCCTGCTGG	TCTCATTCCCTCAGCCCTCA	TCTCATTCCCTCAGCCCTCA	-5	0.121509
P0001_F11	RAB40B	ENST00000571995	N	GCCGTCACGATGAGCGCCCT	TCTGCGCTCAGCCCCGCAGGCCGGGCATGGGTGGGGGCGCCGGGCCGTCACGATGACCGAGCTCAACTTCAAGGAGTGGCAAAAGGCCTTTACCGATATGATGGGTGGCGGATTGGAAGTTTTGTTTCAAGGTCCAGGAAGTGGTAGCGCCCTGGGCAGCCCGGTCCGGGCCTACGACTTTCTGCTCAAGTTCCTGCTGG	GGATCTCGCCCTTGCCC	GGATCTCGCCCTTGCCC	-5	0.00906842
P0003_E01	LAMP1	ENST00000332556	C	GTGCACCAGGCTAGATAGTC	CCCAGAGAAAGGAACAGAGGCCCCTGCAGCTGCTGTGCCTGCGTGCACCAGGCTACATCATATCGGTAAAGGCCTTTTGCCACTCCTTGAAGTTGAGCTCGGTACCACTTCCTGGACCTTGAAACAAAACTTCCAATCCGCCACCGATAGTCTGGTAGCCTGCGTGACTCCTCTTCCTGCCGACGAGGTAGGCGATGAGG	TGGATGAAGCAGATTTGAGAAA	TGGATGAAGCAGATTTGAGAAA	-4	0.524475
P0002_H09	DCP2	ENST00000389063	N	CCCGTTTGGTCTCCATGATG	GGTACCTGCAGAGATCGTCCAGGACGCTGCCGGGAATCTCCACCCGTTTGGTCTCACCACTTCCTGGACCTTGAAACAAAACTTCCAATCCGCCACCTGTAATCCCAGCAGCATTTACATACTCATGAAGGACCATGTGGTCACGCATGATGAGGACCCACAGCAGGAACAGTGCATCCCGGCTCCGCGCGGCCGGGGAC	CGAGGACATGGACGTGG	CGAGGACATGGACGTGG	-4	0.497895
P0005_G12	STX12	ENST00000373943	N	AGGGACCGTATGACATGACG	GGAGCTGGGGCCCCGAGGGCCCCGGGTTCCGGTACATGTCTAAGGGACCGTATGAACCACTTCCTGGACCTTGAAACAAAACTTCCAATCCGCCACCCATCATATCGGTAAAGGCCTTTTGCCACTCCTTGAAGTTGAGCTCGGTCATGACGAGGAGCTGAGACCTGCTCGCTCTACACCGCTCTCCTACCGGAAGCAGC	CTCGGTACCCCGGCTCA	CTCGGTACCCCGGCTCA	-4	0.483794
P0003_G11	ARFGAP1	ENST00000370283	C	GCAGTGGGCCCTACCAGTTC	AGTGCAAACACGAAGTCGCCCGGGGGCGCTGGGGACGGGGGCGCAGTGGGCCCTACATCATATCGGTAAAGGCCTTTTGCCACTCCTTGAAGTTGAGCTCGGTACCACTTCCTGGACCTTGAAACAAAACTTCCAATCCGCCACCCCAGTTCTGGTTGTCCCAGCCATCATCAGTGGGCACGGCCGGCGGCACTGCCTTC	GTCTCCCTAGGGTCCTGCCT	GTCTCCCTAGGGTCCTGCCT	-4	0.482264
P0003_C08	RNF26	ENST00000311413	N	GGTACACTGCCTCCATGATA	CAAGGTCAGCACGTCCAGCACCAGGCCCAACCCATTCACTACCAGGTACACTGCCTCACCACTTCCTGGACCTTGAAACAAAACTTCCAATCCGCCACCCATCATATCGGTAAAGGCCTTTTGCCACTCCTTGAAGTTGAGCTCGGTCATGATAGGGCTATGGAAGTTAGTCCAAAACAAAGTCTGGCTCCTCGGTTGGG	AGACTAGTCAGTACCGTGTGCG	AGACTAGTCAGTACCGTGTGCG	-4	0.478513
P0005_G02	AGTRAP	ENST00000314340	C	GTGGCTGGCTTCAGTACCCT	CCTCCCAGGCACGAGGAAGGCCCGGGGCAGGGCCGGGCGCAGCGTGGCTGGCTTCACATCATATCGGTAAAGGCCTTTTGCCACTCCTTGAAGTTGAGCTCGGTACCACTTCCTGGACCTTGAAACAAAACTTCCAATCCGCCACCGTACCCTCGGGCATCTTGACTCCTGCCCTCTGGGACTGCAAAGGGATCTGCGGG	CTTGGTTCAGGCAATCCCT	CTTGGTTCAGGCAATCCCT	-4	0.473413
P0001_H02	RABIF	ENST00000367262	N	GGCAGCGGCGATGGAACCAG	CAGAGACAGCGTCTGCGCAGCCGTGGCTGAGGAGCCTGTGGCGGCAGCGGCGATGACCGAGCTCAACTTCAAGGAGTGGCAAAAGGCCTTTACCGATATGATGGGTGGCGGATTGGAAGTTTTGTTTCAAGGTCCAGGAAGTGGTGAACCAGCGGAGCAGCCGAGCGAGTTAGTGTCAGCCGAGGGCCGAAACCGGAAGG	CAGATTCTGACTGCGGCGG	CAGATTCTGACTGCGGCGG	-4	0.399569
P0004_E12	AGPAT4	ENST00000320285	C	GAAACTGAATGACTGACTCA	AATTGACAAGGGCTCTGCCTACGGCAACTCTGACAGCAAGCAGAAACTGAATGACGGTGGCGGATTGGAAGTTTTGTTTCAAGGTCCAGGAAGTGGTACCGAGCTCAACTTCAAGGAGTGGCAAAAGGCCTTTACCGATATGATGTGACTCAGGGAGGTGTCACCATCCGAAGGGAACCTTGGGGAACTGGTGGCCTCTG	ACTCTGCTCTCCTTGTCTCTGC	ACTCTGCTCTCCTTGTCTCTGC	-4	0.346795
P0006_D06	PSMB10	ENST00000358514	C	TATGGAGGTGGAGTAAGCTG	GAAGCCACTAACCCTGGAGCTAGTGGAGGAAACTGTGCAGGCTATGGAGGTGGAGGGTGGCGGATTGGAAGTTTTGTTTCAAGGTCCAGGAAGTGGTACCGAGCTCAACTTCAAGGAGTGGCAAAAGGCCTTTACCGATATGATGTAAGCTGAGGCTTAGAGCTTGGAACAAGGGGGAATAAACCCAGAAAATACAGTTA	CTCCTCCCTCCCAGGTCT	CTCCTCCCTCCCAGGTCT	-4	0.34058
P0004_E06	FADS2	ENST00000278840	C	GGCTGTGGCTTCATTTGTGA	GGCCATCACCCCACCTGCACCCCTTCCCCACGGTGTCCCGGGGGCTGTGGCTTCACATCATATCGGTAAAGGCCTTTTGCCACTCCTTGAAGTTGAGCTCGGTACCACTTCCTGGACCTTGAAACAAAACTTCCAATCCGCCACCTTTGTGAAGGTAGGCGTCCAGCCACAGCTTCCCAGACTTCTTCAGGGACCTGCAA	TGAGCAGTGCATACACCAGC	TGAGCAGTGCATACACCAGC	-4	0.325191
P0005_E04	HSPBP1	ENST00000433386	C	CAGCATGGATCGGTGAAACC	TGAAAAGCTGCTACAGACCTGTTTCTCCAGCCCAGCGGACGACAGCATGGATCGGGGTGGCGGATTGGAAGTTTTGTTTCAAGGTCCAGGAAGTGGTACCGAGCTCAACTTCAAGGAGTGGCAAAAGGCCTTTACCGATATGATGTGAAACCAGGTGGCTTCTTGCCCCCTTCTCCGTGGGAACCCCAGGCCTCTTGCCT	CTCTGCACTCAGGCCCCT	CTCTGCACTCAGGCCCCT	-4	0.322104
P0005_D08	HSPA12A	ENST00000369209	N	CTGCGCGACCATGGCGGACA	GGGCGCTGCGCTGGAGGCTCCCCTCGCGGTCCGGGGCTGCGCGACCATGACCGAGCTCAACTTCAAGGAGTGGCAAAAGGCCTTTACCGATATGATGGGTGGCGGATTGGAAGTTTTGTTTCAAGGTCCAGGAAGTGGTGCGGACAAGGAGGCCGGCGGCAGCGACGGGCCCCGAGGTGAGCGCAGGCTGCGGGTCCTGC	CCGCGTCAGAGCAGCG	CCGCGTCAGAGCAGCG	-4	0.320404
P0003_B04	CSNK2A2	ENST00000262506	C	CACGGCAGCACGATGAAGAC	GTCCCAGCCTTGTGCAGACAATGCTGTGCTTTCCAGTGGTCTCACGGCAGCACGAGGTGGCGGATTGGAAGTTTTGTTTCAAGGTCCAGGAAGTGGTACCGAGCTCAACTTCAAGGAGTGGCAAAAGGCCTTTACCGATATGATGTGAAGACTGGAAAGCGACGGGTAATGCGGCATTGATGCTTGCCAATAAAACCAAC	CTTCTCTCAGCACTCACCACC	CTTCTCTCAGCACTCACCACC	-4	0.277039
P0003_F02	SEC31A	ENST00000395310	N	CTTTAGCAGGATGAAGTTAA	TTCAAGTCATTCAAGGCTGTTTCTGTATAAAATATTCCCTTTAGCAGGATGAAGACCGAGCTCAACTTCAAGGAGTGGCAAAAGGCCTTTACCGATATGATGGGTGGCGGATTGGAAGTTTTGTTTCAAGGTCCAGGAAGTGGTTTAAAGGAAGTAGATCGTACAGCCATGCAGGCATGGAGCCCTGCCCAGAATCACCC	CAACAAATGACACCTAAACCGA	CAACAAATGACACCTAAACCGA	-4	0.27532
P0005_G09	SCAMP4	ENST00000316097	C	CAGGCTCCCTCTAAGGCCAC	GCAGGAATGAAGGGGAGGAGGTGGTGGGCGGTGGGGGCAGGGCAGGCTCCCTCTACATCATATCGGTAAAGGCCTTTTGCCACTCCTTGAAGTTGAGCTCGGTACCACTTCCTGGACCTTGAAACAAAACTTCCAATCCGCCACCAGGCCACTGGCCACTGCCCGGGTAGCTGGGCACAGTGGGGTACTCGGGCAGGCTG	CTTCCACCATCCCAGCTG	CTTCCACCATCCCAGCTG	-4	0.264362
P0004_A06	MVD	ENST00000301012	C	CGGTCCCTGCTGAGGCAGTC	GGATGACCCCTGCGCCCACCTCCTGGGTCCTGACGGCCTGCCGAAGCCAGCTGCCGGTGGCGGATTGGAAGTTTTGTTTCAAGGTCCAGGAAGTGGTACCGAGCTCAACTTCAAGGAGTGGCAAAAGGCCTTTACCGATATGATGTGACTGCCTCAGCAGGGACCGCATGCCGCTTGGAGAAGGGGTGGCCTCGCCGGAG	CCCTACAGATGCTGGGCAC	CCCTACAGATGCTGGGCAC	-4	0.256012
P0001_D11	OSBP	ENST00000263847	N	GCGGCGGCTCATGGCGGCGA	CGGCGGCTCTCGTAGGCGGTTCCGGTCTTGTATCTCCAGGCGGCGGCGGCTCATGACCGAGCTCAACTTCAAGGAGTGGCAAAAGGCCTTTACCGATATGATGGGTGGCGGATTGGAAGTTTTGTTTCAAGGTCCAGGAAGTGGTGCGGCGACGGAGCTGAGAGGAGTGGTGGGGCCAGGCCCGGCAGCCATTGCAGCAC	CCTCCCACCACTGGGG	CCTCCCACCACTGGGG	-4	0.249799
P0001_E03	RAB11A	ENST00000261890	N	CGTCGCGGGTGCCCATTGCG	GAGAGCCCATGGCCTCACCTTTAAAGAGGTAGTCGTACTCGTCGTCGCGGGTGCCACCACTTCCTGGACCTTGAAACAAAACTTCCAATCCGCCACCCATCATATCGGTAAAGGCCTTTTGCCACTCCTTGAAGTTGAGCTCGGTCATTGCGCGGCCGAGGAGCGAAAGGGCGGGAGCAGCAGTGGTATCTGTGGGACCA	GGGCTGAGGGAGGCCTATATC	GGGCTGAGGGAGGCCTATATC	-4	0.206107
P0002_D08	TSG101	ENST00000251968	N	GGCGGCCGTCATGGCGGTGT	CAGCAGCGGCTGACCCTCTGCCTGCGGGGAAGGGAGTCGCCAGGCGGCCGTCATGGCGCGTGACCACATGGTCCTTCATGAGTATGTAAATGCTGCTGGGATTACAGGTGGCGGATTGGAAGTTTTGTTTCAAGGTCCAGGAAGTGGTGTGTCGGAGAGCCAGCTCAAGAAAATGGTGTCCAAGGTGAGGCTGCGACGCG	ACGTAGTGGAAGCGGAAGTG	ACGTAGTGGAAGCGGAAGTG	-4	0.185783
P0001_B06	C1orf123	ENST00000294360	N	GAGGGCTACCATGGGGGTGA	GCCGGAAAGCAACGGCAAGGGCCGCAGCCAGCACCGGGCGGAGAGGGCTACCATGACCGAGCTCAACTTCAAGGAGTGGCAAAAGGCCTTTACCGATATGATGGGTGGCGGATTGGAAGTTTTGTTTCAAGGTCCAGGAAGTGGTGGGGTGAGGGGAGGCCGCCCGCCGCGGGGACACGGAGGGGAGGTGGCGAGGGTCT	CCCACTCGCTTCATCTCCTC	CCCACTCGCTTCATCTCCTC	-4	0.108621
P0001_H03	RABL3	ENST00000273375	N	CAGTGGCAAGATGGCGTCCC	GATTGGCTTACAATCCAGGAACAGGCGTTAACCCAGGGAAGGCAGTGGCAAGATGACCGAGCTCAACTTCAAGGAGTGGCAAAAGGCCTTTACCGATATGATGGGTGGCGGATTGGAAGTTTTGTTTCAAGGTCCAGGAAGTGGTGCGTCCCTGGATCGGGTGAAGGTACTGGTGTTGGGAGACTCAGGTGAGCGGCTTA	GTAACTCAAAAGTGTCTGGAGCC	GTAACTCAAAAGTGTCTGGAGCC	-4	0.107527
P0004_C09	ST3GAL5	ENST00000638572	N	CCTCATTAGTATGCGGACGA	ggtgggggcgcggggtaccgggctggcGGCCGGCCGGCGCCCCCTCATTAGTATGACCGAGCTCAACTTCAAGGAGTGGCAAAAGGCCTTTACCGATATGATGGGTGGCGGATTGGAAGTTTTGTTTCAAGGTCCAGGAAGTGGTCGGACGAAGGCGGCGGGCTGCGCGGAGCGGCGTCCCCTGCAGCCGCGGACCGAGG	CTCGTGACGTCAGACCCC	CTCGTGACGTCAGACCCC	-4	0.10452
P0004_F03	LPCAT1	ENST00000283415	N	CGGCGCGGCCATGAGGCTGC	CCGCTCGGCGCCCCAGGCAGCTCGGCTGCGCTCGCCGCGGGACGGCGCGGCCATGACCGAGCTCAACTTCAAGGAGTGGCAAAAGGCCTTTACCGATATGATGGGTGGCGGATTGGAAGTTTTGTTTCAAGGTCCAGGAAGTGGTAGGCTGCGGGGATGCGGACCCCGGGCCGCCCCTGCCTCCAGCGCAGGGGCCAGCG	GAGGCGAGGCTTCCAGG	GAGGCGAGGCTTCCAGG	-4	0.0885806
P0002_B06	STX6	ENST00000258301	N	CCGGGACGCCATGTCCATGG	GCACGGGCGCCCTGTGCGCGGAGGAGGTGAAGGCGGCCGGGGCCGGGACGCCATGCGTGACCACATGGTCCTTCATGAGTATGTAAATGCTGCTGGGATTACAGGTGGCGGAttggaagttttgtttcaaggtccaggaagtggtTCCATGGAGGACCCCTTCTTTGTGGTGAAAGGGTGAGTGTCGGCCGAGCGCTCCA	CTGTGCACCTGGCCTGT	CTGTGCACCTGGCCTGT	-4	0.0574893
P0001_G08	RABEP1	ENST00000537505	N	GGCCCGGCTGCGCCATGACC	CGCCTGCCATGGTGGGCGCCTCACCGTCAGGCTGGGAAGCCGGGCCCGGCTGCGCACCACTTCCTGGACCTTGAAACAAAACTTCCAATCCGCCACCCATCATATCGGTAAAGGCCTTTTGCCACTCCTTGAAGTTGAGCTCGGTCATGACCAGGCGGCCGGCCTCGGGGAGCGGGGATGGGCGGGGAAGCGGCGTCCTG	GAAATCCTCCCGCGACG	GAAATCCTCCCGCGACG	-4	0.0519705
P0002_A06	BET1L	ENST00000382762	N	GCAGGGCACGATGGCGGACT	AGGCGGCTGTGGCCGCGTCGGTGTCCGCGTCGAGGAGCCGGGGCAGGGCACGATGCGTGACCACATGGTCCTTCATGAGTATGTAAATGCTGCTGGGATTACAGGTGGCGGAttggaagttttgtttcaaggtccaggaagtggtGCGGACTGGGCTCGGGGTGAGCGCGGGAGAGCGGAGCCGTTGGGGGCAGGGCCGG	GAAGGGGCTGGGCTATCTAG	GAAGGGGCTGGGCTATCTAG	-4	0.0125238
P0006_B01	PSMB5	ENST00000361611	C	GTGGCTCTACCCCCTGAAAG	AGTCTCCAGTGACAATGTGGCTGATCTACATGAGAAGTATAGTGGCTCTACCCCCGGTGGCGGATTGGAAGTTTTGTTTCAAGGTCCAGGAAGTGGTACCGAGCTCAACTTCAAGGAGTGGCAAAAGGCCTTTACCGATATGATGTGAAAGAGGGTGGATGCAGCTGCTTGTGTTTCTTGGGGTGACTGTCATTGGTAAT	CTACTCAGGAGGTGCAGTCAAC	CTACTCAGGAGGTGCAGTCAAC	-3	0.619018
P0006_H04	PLD2	ENST00000263088	N	TCAGGGGTCGCCGTCATCCT	GCTGGCTGGAGTCCAGTTCGTCCCCAGTGGGGAAGAGGCTCTCAGGGGTCGCCGTACCACTTCCTGGACCTTGAAACAAAACTTCCAATCCGCCACCCATCATATCGGTAAAGGCCTTTTGCCACTCCTTGAAGTTGAGCTCGGTCATCCTAGGAACATTGGGAAGCCTCAGGGAGGCGAGCTGTCCTGCAGAACCCGCC	CTCTCCTCCCTGAGGGCC	CTCTCCTCCCTGAGGGCC	-3	0.435849
P0005_E11	SQSTM1	ENST00000360718	C	GGCAAAAGTGGTCACAACGG	AACACAACTATGAGACAGAAGAGGGGCACGCAGAAGAGGTGGGCAAAAGTGGTCACATCATATCGGTAAAGGCCTTTTGCCACTCCTTGAAGTTGAGCTCGGTACCACTTCCTGGACCTTGAAACAAAACTTCCAATCCGCCACCCAACGGCGGGGGATGCTTTGAATACTGGATGGTGTCCAGAGCCGCTCCGATGTCA	CCTGGAAGAAGGCAGAGAAACT	CCTGGAAGAAGGCAGAGAAACT	-3	0.424751
P0002_B01	STX5	ENST00000294179	N	TATGCGTCTCAATGATCCCG	GCCTGGGGAATGACACTCTCCCCTCCACAACAGTCCGAGGTTATGCGTCTCAATGCGTGACCACATGGTCCTTCATGAGTATGTAAATGCTGCTGGGATTACAGGTGGCGGAttggaagttttgtttcaaggtccaggaagtggtATCCCGCGGAAACGCTACGGGTCTAAGAACACGGATCAGGGTGTCTACCTGGGTC	GGATTTGCGAGCGTCCT	GGATTTGCGAGCGTCCT	-3	0.416341
P0005_G03	ATG9A	ENST00000396761	C	TCTCCCCACAGGTATAGACA	TATCAACCAGAAGCTGAAGACTATCTCCATTACCAACCCTTTCTCCCCACAGGTAtccGGCGGATTGGAAGTTTTGTTTCAAGGTCCAGGAAGTGGTACCGAGCTCAACTTCAAGGAGTGGCAAAAGGCCTTTACCGATATGATGTAGACAAGGCTGAGCAGGGTTCCTGTGGCCCAGGATGGAGGCCACCGCTGCCCTG	TTACCTTACCTCCCCAGGAATC	TTACCTTACCTCCCCAGGAATC	-3	0.387855
P0006_G08	INPP5K	ENST00000421807	N	CGACGGCGGCCATGAGCTCG	CTGGCCGGGAGACGCGAACCTGCCGGACCACCGCGCGGGGACGACGGCGGCCATGACCGAGCTCAACTTCAAGGAGTGGCAAAAGGCCTTTACCGATATGATGGGTGGCGGATTGGAAGTTTTGTTTCAAGGTCCAGGAAGTGGTAGCTCGCGGAAGCTGAGCGGGCCGAAAGGCAGGAGGCTCAGGTGAGGGCACCCTG	AAACAGTCCGCGACAGCTAG	AAACAGTCCGCGACAGCTAG	-3	0.373449
P0004_E01	ELOVL6	ENST00000394607	C	CAACGAAAGCTGAATAGTGT	CCATTTCTTCTTTGAGGCCTACATCGGCAAAATGAGGAAAACAACGAAAGCTGAAGGTGGCGGATTGGAAGTTTTGTTTCAAGGTCCAGGAAGTGGTACCGAGCTCAACTTCAAGGAGTGGCAAAAGGCCTTTACCGATATGATGTAGTGTTGGAACTGAGGAGGAAGCCATAGCTCAGGGTCATCAAGAAAAATAATAG	GACCAGTGTCACTCTCACTTTCA	GACCAGTGTCACTCTCACTTTCA	-3	0.366548
P0005_C06	DNAJC24	ENST00000465995	N	TGCTCAACCGCCATCATCCA	TCTGCTCCCAGGATGCTGTACCAATCCTTTTTTGGCATCTGCTCAACCGCACCACTTCCTGGACCTTGAAACAAAACTTCCAATCCGCCACCCATCATATCGGTAAAGGCCTTTTGCCACTCCTTGAAGTTGAGCTCGGTCATCATCCATGGAACCAGAAGTGGGCCTTCTCAGATTAGCTGAATAGAAATATTAATGAC	CCCTCATGATTTAAAATCTGAAA	CCCTCATGATTTAAAATCTGAAA	-3	0.327454
P0004_G05	CDIPT	ENST00000219789	C	GCGCCAAGAAGAAGTGACGC	CACGGCCGCCCGCAACATGGCTGCCCTGGACGCAGCAGACCGCGCCAAGAAGAAGGGTGGCGGATTGGAAGTTTTGTTTCAAGGTCCAGGAAGTGGTACCGAGCTCAACTTCAAGGAGTGGCAAAAGGCCTTTACCGATATGATGTGACGCTGGAGCCCCGGGTCCTGGCTGCCCACCTGCCCTGGGAGTCTTGCTGTGC	CTGTGGGACTGTTCCGGAT	CTGTGGGACTGTTCCGGAT	-3	0.283249
P0004_E04	SCD5	ENST00000319540	C	GAGACAGCAGTGCTTGAACT	GGCAACCAAGCCGATGATCGAGGCCCGGAAGGCCAGGACTGGAGACAGCAGTGCTGGTGGCGGATTGGAAGTTTTGTTTCAAGGTCCAGGAAGTGGTACCGAGCTCAACTTCAAGGAGTGGCAAAAGGCCTTTACCGATATGATGTGAACTTGGAACAGCCATCCCACATGTCTGCCGTTGCAACCTCGGTTCATGGCTT	GGCTTAAATTTTAACCCAACCA	GGCTTAAATTTTAACCCAACCA	-3	0.239329
P0004_D03	SGPP1	ENST00000247225	N	GTTCCGTTATCATGTCGCTG	CAGTTCGGGGCTGCGCCGGAGGCCGGCCCGCCTTCCCGGGGGTTCCGTTATCATGACCGAGCTCAACTTCAAGGAGTGGCAAAAGGCCTTTACCGATATGATGGGTGGCGGATTGGAAGTTTTGTTTCAAGGTCCAGGAAGTGGTTCGCTGAGGCAGCGCCTGGCCCAGCTGGTTGGCCGTCTGCAGGACCCGCAGAAAG	GTAGAGCGCTGTGCCGGTTC	GTAGAGCGCTGTGCCGGTTC	-3	0.223499
P0002_E12	ARFGEF1	ENST00000262215	N	TCTCTGCGTCCATGTATGAG	cAGCCGCTGGGAGCCGCGGGTCGGACGAGCCGCCGCCTCCTTCTCTGCGTCCATGCGTGACCACATGGTCCTTCATGAGTATGTAAATGCTGCTGGGATTACAGGTGGCGGATTGGAAGTTTTGTTTCAAGGTCCAGGAAGTGGTTATGAGGGGAAGAAGACGAAGAACATGTTCCTGACCCGGGCTCTGGAGAAGATAT	TTCCTGATCCTGCCGCT	TTCCTGATCCTGCCGCT	-3	0.210108
P0006_D04	PSMC3IP	ENST00000393795	N	GCGGGAAAGGCGATGAGTAA	CCCCGAGCAACTACAACGTCCGGCTTTCTGAGTTGGGTGGCGGGAAAGGCGATGACCGAGCTCAACTTCAAGGAGTGGCAAAAGGCCTTTACCGATATGATGGGTGGCGGATTGGAAGTTTTGTTTCAAGGTCCAGGAAGTGGTAGTAAAGGCCGGGCAGAAGCTGCGGCGGGAGGTAACGGCGCCGTGGGCGCGGGGAA	CTTCAGCCAATCACCGTTC	CTTCAGCCAATCACCGTTC	-2	0.473194
P0006_G06	PIK3R3	ENST00000262741	C	CCCTCGCTTTGCAGATAAAG	CCTCAACGTCAGGCTTGCCTACCCTGTTCATGCACAGATGCCCTCGCTTTGCAGAGGTGGCGGATTGGAAGTTTTGTTTCAAGGTCCAGGAAGTGGTACCGAGCTCAACTTCAAGGAGTGGCAAAAGGCCTTTACCGATATGATGTAAAGAGGAAGTGGGAAGAGAGGTGGTTCTCTGGCATTTTTTTCTACAGTTTTTA	AGCTCTCTGAAGGAGCTAGTGC	AGCTCTCTGAAGGAGCTAGTGC	-2	0.45463
P0005_E01	HSPA8	ENST00000227378	N	TTTTCAGCAACCATGTCCAA	ATATTTTGATTAATTGAATTTTTAAACCAGAtttttctttttttCAGCAACCATGACCGAGCTCAACTTCAAGGAGTGGCAAAAGGCCTTTACCGATATGATGGGTGGCGGATTGGAAGTTTTGTTTCAAGGTCCAGGAAGTGGTTCCAAGGGACCTGcagttggtattgatcttggcaccacctactcttgtgtgggtg	GATGGGCACTATTACCTCTTGG	GATGGGCACTATTACCTCTTGG	-2	0.417141
P0005_B01	DnaJA3	ENST00000262375	N	GGAGCACCGCGCAGCCATCT	GCAGCCGCGGGGTCCCCACAACCACCAGCAACCAGCGTGTGGAGCACCGCGCAGCACCACTTCCTGGACCTTGAAACAAAACTTCCAATCCGCCACCCATCATATCGGTAAAGGCCTTTTGCCACTCCTTGAAGTTGAGCTCGGTCATCTTGGCCCGGGGACTCTGCGCCTGCGCCGCCCGGCTCTAGGTGGGCCTCGCG	GCTTGCGGCTCAGCCAT	GCTTGCGGCTCAGCCAT	-2	0.37739
P0003_C09	ATP1A1	ENST00000295598	C	CAGGACGGGGGGCTAATAGT	TGTCGGATGCAGAGTGTGTGGCCTGATGCTCCACGGCGTGCAGGACGGGGGGCTACATCATATCGGTAAAGGCCTTTTGCCACTCCTTGAAGTTGAGCTCGGTACCACTTCCTGGACCTTGAAACAAAACTTCCAATCCGCCACCATAGTAGGTTTCCTTCTCCACCCAGCCTGTGGGTGGCAAAGAGACAGACAAGACA	CATTCCAGGACGTCTTGCTT	CATTCCAGGACGTCTTGCTT	-2	0.348754
P0006_H05	PI4K2B	ENST00000264864	C	CTCTGACATTTACTACCAGG	TTTTAAAAACATGATAATTCTAAACAGTTTGTTTCTCTTACTCTGACATTTACTACATCATATCGGTAAAGGCCTTTTGCCACTCCTTGAAGTTGAGCTCGGTACCACTTCCTGGACCTTGAAACAAAACTTCCAATCCGCCACCCCAGGAGGAAAAAAATGGCTTCCTGCAATTGACAGTCTGGGTAAAGGAATTGCTC	AAATTGAGGTTTTAGCAACTGGAG	AAATTGAGGTTTTAGCAACTGGAG	-2	0.322662
P0006_H03	IMPA2	ENST00000269159	N	CTCGCCGCTCGGCTTCATCG	AGCACTCCTCCCAGGGGCCGGCCGCCAGCGCCGCCTGGTCCTCGCCGCTCGGCTTACCACTTCCTGGACCTTGAAACAAAACTTCCAATCCGCCACCCATCATATCGGTAAAGGCCTTTTGCCACTCCTTGAAGTTGAGCTCGGTCATCGCGGCCTCGCCGGGCCCCTCCACCTCCAGCCCCCCTCGGCGGGACTCCGGC	CGCGCTTCTGCTCCGC	CGCGCTTCTGCTCCGC	-2	0.303365
P0005_G06	RAB4A	ENST00000366690	N	CATGGCCGTCTGCGACATCT	cccgccagcccgggcctCGTACCGTAGGTTTCGGACATGGCCGTCTGCGAACCACTTCCTGGACCTTGAAACAAAACTTCCAATCCGCCACCCATCATATCGGTAAAGGCCTTTTGCCACTCCTTGAAGTTGAGCTCGGTCATCTTGGGAGCGGCGCCGCCTCTCGCCGGGTCACCGGCTGCACTCGCCCGCGGTCCGCC	CCACCGCCACCCTCAAG	CCACCGCCACCCTCAAG	-2	0.297263
P0001_E10	RAB1B	ENST00000311481	N	TCACTATTCGGGGTTCATGG	CGGGATCGAGGCTGCGCTGGACGGCGCGGGCGGGGCTCACTCACTATTCGGGGTTACCACTTCCTGGACCTTGAAACAAAACTTCCAATCCGCCACCCATCATATCGGTAAAGGCCTTTTGCCACTCCTTGAAGTTGAGCTCGGTCATGGCGGCGGCGGCGGCCCGCTCGGTCGCTCCCAGTCGACTCTGCTCCGCCTCC	GGCCAGACAACCCCGGTAAG	GGCCAGACAACCCCGGTAAG	-2	0.274139
P0004_H11	MARCHF6	ENST00000274140	C	GAGACAACTACTTTATTCTT	TCCACAAAAAAGGACATGTAAAGGGGAAGGTCAAGTTGTTGAGACAACTACTTTACATCATATCGGTAAAGGCCTTTTGCCACTCCTTGAAGTTGAGCTCGGTACCACTTCCTGGACCTTGAAACAAAACTTCCAATCCGCCACCTTCTTGGGATGACTGTGGAGGTGGTGGAGATGAGCCTTGTTTGCCAGATTTCCGT	GAATCTTACACCGCTGCTCTCT	GAATCTTACACCGCTGCTCTCT	-2	0.266485
P0001_A09	C15orf61	ENST00000342683	C	TGACGCACACTTTCAATACA	CACATATACACAGAGAAAATCCACTGATATTTATGTTCTTTGACGCACACTTTCACATCATATCGGTAAAGGCCTTTTGCCACTCCTTGAAGTTGAGCTCGGTACCACTTCCTGGACCTTGAAACAAAACTTCCAATCCGCCAGAATACATGGCACCTTCATCTTCTTTATTGAGAAAATAAACTGTTATGGGTCCATAA	CTTCACCTCTTGAGGGCAATGATTC	CTTCACCTCTTGAGGGCAATGATTC	-2	0.259018
P0005_E07	NEDD1	ENST00000266742	C	TTCACTGAAATTTCAAAAGT	GTGTTGCCAGAAACTTCCCAAATTACAGAACATTAAGGTATTCACTGAAATTTCACATCATATCGGTAAAGGCCTTTTGCCACTCCTTGAAGTTGAGCTCGGTACCACTTCCTGGACCTTGAAACAAAACTTCCAATCCGCCACCAAAGTGGGCCCGTAATCTTTTGTTTTCTTCTCGTAGTCTTTCAATTTCAGCCACT	TGGTATAAAATCCCATCATCCTTT	TGGTATAAAATCCCATCATCCTTT	-2	0.225943
P0004_G10	PLA2G4A	ENST00000367466	C	CCAGTACATGAACTATGCTT	GGATTGCAAACTGCCTCAGCATCAGAAACTGCTGCCATTTCCAGTACATGAACTACATCATATCGGTAAAGGCCTTTTGCCACTCCTTGAAGTTGAGCTCGGTACCACTTCCTGGACCTTGAAACAAAACTTCCAATCCGCCACCTGCTTTGGGTTTACTTAGAAACTCCTTGTTGAAAAATCTTCTTGCCTCAACATTA	TGCAACTTTGAGTATCAGCCAG	TGCAACTTTGAGTATCAGCCAG	-2	0.202936
P0004_H10	VCP	ENST00000358901	N	GAGGCGCGCGCCATGGCTTC	GTAGCCGTTACCCGCGGGCCGCCACAGCCGCCGGCCGGGAGAGGCGCGCGCCATGACCGAGCTCAACTTCAAGGAGTGGCAAAAGGCCTTTACCGATATGATGGGTGGCGGATTGGAAGTTTTGTTTCAAGGTCCAGGAAGTGGTGCTTCTGGAGCCGAGTGAGTGTGCGCGCGCCGTTCGCTTGCTGCGGCGGCGCGCA	AGGAAGCGAGAGGGAAGC	AGGAAGCGAGAGGGAAGC	-2	0.185343
P0004_F07	MBOAT2	ENST00000305997	C	TCATCACTAAAGCAGTGATC	CAATGTTTGCAATCAGAATCAAGAAATAGCCTCGAGACATTCATCACTAAAGCAGGGTGGCGGATTGGAAGTTTTGTTTCAAGGTCCAGGAAGTGGTACCGAGCTCAACTTCAAGGAGTGGCAAAAGGCCTTTACCGATATGATGTGATCGGGAAGGCTCTGAGGGCTGttttttttttttGATGTTAACAGAAACCAAT	TTCAGCTCTCACAATCCAAAAA	TTCAGCTCTCACAATCCAAAAA	-2	0.173925
P0004_G03	CDS2	ENST00000460006	N	CTGCCTCAGCTCTGTCATCC	CCTTGTCCTCGGGTGGCGCAACCGGCTCATGGGCCACCCTCTGCCTCAGCTCTGTACCACTTCCTGGACCTTGAAACAAAACTTCCAATCCGCCACCCATCATATCGGTAAAGGCCTTTTGCCACTCCTTGAAGTTGAGCTCGGTCATCCTGGGAAAATCGGCCCGACGTCGCCGCGAGCTAGCAGCGAAGCCGCCGGAG	CAGAGAACAAGACGACCCCTC	CAGAGAACAAGACGACCCCTC	-2	0.16038
P0005_C09	DNAJC4	ENST00000321685	N	GGGCAGTAAGGGCGGCATGG	GGGAGGGAGGGTTGCGGGGCCACAGCCGGCACAGGCGCAGGGGCAGTAAGGGCGGACCACTTCCTGGACCTTGAAACAAAACTTCCAATCCGCCACCCATCATATCGGTAAAGGCCTTTTGCCACTCCTTGAAGTTGAGCTCGGTCATGGCGGCGGGCGGGCAGCTGGGAAAGGAGGCTACCAAGAGCGCATTGGACCAG	AACAGAAACCCATTGAACAACC	AACAGAAACCCATTGAACAACC	-2	0.132884
P0001_C06	C9orf16	ENST00000372994	N	TCCGTTGGGGCCCGACATTG	CCTCGCCTTCCGCTCCCGCCTCCACCGGCATCCCCAGGTCTCCGTTGGGGCCCGAACCACTTCCTGGACCTTGAAACAAAACTTCCAATCCGCCACCCATCATATCGGTAAAGGCCTTTTGCCACTCCTTGAAGTTGAGCTCGGTCATTGCGGGCTCGGGCGCCCGAAGGGCCGCGCGACGATGGAACGCGGCGACCGTC	CGGAATGGGTGGGCTCTTT	CGGAATGGGTGGGCTCTTT	-2	0.0847682
P0001_A01	ATL2	ENST00000378954	N	AATCGGTACAAGATGGCGGA	AGCGGCGGCGGCGTTTGACGTCAGTGGGGAGTTAATTTTAAATCGGTACAAGATGACCGAGCTCAACTTCAAGGAGTGGCAAAAGGCCTTTACCGATATGATGGGTGGCGGATTGGAAGTTTTGTTTCAAGGTCCAGGAAGTGGTGCGGAGGGGGACGAGGCAGCGCGAGGGCAGCAACCGCACCAGGGGCTGTGGCGCC	GTGGACGAGACGTGGTTAAC	GTGGACGAGACGTGGTTAAC	-2	0.028866
P0003_G04	COPZ1	ENST00000549043	C	AACAGTGAGGTCTTCACCGA	CAGACATGCAAATTTTTTGAAGAGGATGAAGAGCCAGGAACAGTGAGGTCTTCACATCATATCGGTAAAGGCCTTTTGCCACTCCTTGAAGTTGAGCTCGGTACCACTTCCTGGACCTTGAAACAAAACTTCCAATCCGCCACCCCGAAGGAGTGACCACTTGATCTGTTCTTTGGCTGACTGCAGCACCTGCAGAGATA	TGGAGATTTAAGGATCCCTGTG	TGGAGATTTAAGGATCCCTGTG	-1	0.495875
P0005_F06	G3BP2	ENST00000357854	N	GTGCAGCAAAGAAATGGTTA	ATAGTTATTCTTGTGTTTGCTCCCTCAGCATTTGACATTGTGCAGCAAAGAAATGACCGAGCTCAACTTCAAGGAGTGGCAAAAGGCCTTTACCGATATGATGGGTGGCGGATTGGAAGTTTTGTTTCAAGGTCCAGGAAGTGGTGTTATGGAGAAGCCCAGTCCGCTGCTTGTAGGGCGGGAGTTTGTGAGGCAATATT	TGGTATACAACTCCCCACTGCT	TGGTATACAACTCCCCACTGCT	-1	0.469455
P0005_D05	HSP90AA1	ENST00000216281	N	GGTGTCGTTCCAGATGCCTG	TTGCCTCTGTAGACGTCCTGCAAGGTTTTAAACCGGCGCGGTGTCGTTCCAGATGACCGAGCTCAACTTCAAGGAGTGGCAAAAGGCCTTTACCGATATGATGGGTGGCGGATTGGAAGTTTTGTTTCAAGGTCCAGGAAGTGGTCCTGAGGAAACCCAGACCCAAGACCAACCGATGGAGGAGGAGGAGGTTGAGACGT	AAACTTCGCAAATCTCCAATTC	AAACTTCGCAAATCTCCAATTC	-1	0.315623
P0003_D08	TMEM30A	ENST00000230461	C	TTTCATAATATAAAATTAAA	GCTAGTAATTAATCATAAATATAGAAACAGTAGTAATACAGCTGACATTACCATTGGTGGCGGATTGGAAGTTTTGTTTCAAGGTCCAGGAAGTGGTACCGAGCTCAACTTCAAGGAGTGGCAAAAGGCCTTTACCGATATGATGTAATTTTATATTATGAAAGCAAATCATCTGCATGTGCATCAAGGCCAGTCCTATT	CTATTTCATGGATGGGAGGAAA	CTATTTCATGGATGGGAGGAAA	-1	0.269928
P0005_H09	ARL6IP1	ENST00000304414	N	CATCCCCGAGACGATGGCGG	AGGACTCGTTGGGGAGGTGGCCTGCGCTTGTAGAGACTGCATCCCCGAGACGATGACCGAGCTCAACTTCAAGGAGTGGCAAAAGGCCTTTACCGATATGATGGGTGGCGGATTGGAAGTTTTGTTTCAAGGTCCAGGAAGTGGTGCGGAGGGAGATAATCGCAGCACCAACCTGCTGGTGAGTCCTGGCTGCCTGTCCC	GACCCATATAAGCAGCCTGC	GACCCATATAAGCAGCCTGC	-1	0.225464
P0001_E12	RAB23	ENST00000317483	N	TTCAGCTCCAAAAATGTTGG	GATCTGATCTCCTAGAATTAGAGTTGGTACAGAAACCATTTCAGCTCCAAAAATGACCGAGCTCAACTTCAAGGAGTGGCAAAAGGCCTTTACCGATATGATGGGTGGCGGATTGGAAGTTTTGTTTCAAGGTCCAGGAAGTGGTTTGGAGGAAGATATGGAAGTCGCCATAAAGATGGTGGTTGTAGGGAATGGAGCAG	AATGCCTTTGCAATATCGCTGAATC	AATGCCTTTGCAATATCGCTGAATC	-1	0.220183
P0005_D09	HSPA14	ENST00000378372	N	GAACTCCGATGGCCGCCATG	CCTTATAGACGGCCACACAGGCTGAGGTGCAGCCCAGGTGAACTCCGATGGCCGCACCACTTCCTGGACCTTGAAACAAAACTTCCAATCCGCCACCCATCATATCGGTAAAGGCCTTTTGCCACTCCTTGAAGTTGAGCTCGGTCATGAGGCAGCAGGGACGGCAGCGGCAGGAATGAGGGGGTCCCCCAACAGCAACA	AAGCCTGTGGATGACCCA	AAGCCTGTGGATGACCCA	-1	0.219663
P0005_A12	DnaJA2	ENST00000317089	N	CGTGTCAGCCACGTTAGCCA	CCGCTCTGTCTGCTTCGCCACCTTCTCCCCGAGCACTGCCCGGCCGGCCGCCATGACCGAGCTCAACTTCAAGGAGTGGCAAAAGGCCTTTACCGATATGATGGGTGGCGGATTGGAAGTTTTGTTTCAAGGTCCAGGAAGTGGTGCTAACGTGGCTGACACGAAGCTGTACGACATCCTGGGCGTCCCGCCCGGCGCCA	GGTCAAAGTTCAGCCCCG	GGTCAAAGTTCAGCCCCG	-1	0.217959
P0004_F06	LPCAT4	ENST00000314891	N	ACCTTCTCCCGCCATGAGCC	AGTGGTGGCCGGGGCCAGGGCCGGGGTGCCCTCCCTCCCACCTTCTCCCGCCATGACCGAGCTCAACTTCAAGGAGTGGCAAAAGGCCTTTACCGATATGATGGGTGGCGGATTGGAAGTTTTGTTTCAAGGTCCAGGAAGTGGTAGCCAGGGAAGTCCGGGGGACTGGGCCCCCCTAGATcccacccccggacccccag	CCCTGACAACGCGGGC	CCCTGACAACGCGGGC	-1	0.191531
P0006_H01	PIP5K1C	ENST00000335312	N	TCCGCGCGCGGCCATGGAGC	TCGCAGCTCGGGTCCCCCTCGGGCGCCCCCGCCGCCGTCCGCGCGCGGCCATGACCGAGCTCAACTTCAAGGAGTGGCAAAAGGCCTTTACCGATATGATGGGTGGCGGATTGGAAGTTTTGTTTCAAGGTCCAGGAAGTGGTGAGCTGGAGGTACCGGACGAGGCGGAGAGCGCTGAGGCGGGGGCCGTGCCCTCGGAG	GTCGCACGCACGCAG	GTCGCACGCACGCAG	-1	0.171379
P0004_H07	TMEM192	ENST00000306480	C	TCAGCCAAGTAGAACGTGAG	TAAGCGATTGTTGGCTCTCACTTCCTCAGACCTGGGCTGTCAGCCAAGTAGAACGGGTGGCGGATTGGAAGTTTTGTTTCAAGGTCCAGGAAGTGGTACCGAGCTCAACTTCAAGGAGTGGCAAAAGGCCTTTACCGATATGATGTGAGAGGCTCACGGTCATGACAGCAATTGCAGAGGAACCCAGAGTAATTGAGACT	AAGAAATTGTTGAAAAGCAAGGA	AAGAAATTGTTGAAAAGCAAGGA	-1	0.143943
P0004_F10	PLPP1	ENST00000264775	C	GAGCAATCACCAGCCTTGAA	AACTCTGCATGAAACACCAACAACTGGGAATCACTATCCGAGCAATCACCAGCCTGGTGGCGGATTGGAAGTTTTGTTTCAAGGTCCAGGAAGTGGTACCGAGCTCAACTTCAAGGAGTGGCAAAAGGCCTTTACCGATATGATGTGAAAGGCAGCAGGGTGCCCAGGTGAAGCTGGCCTGTTTTCTAAAGGAAAATGAT	CCATTAAATATTTTGCACTGTAGGC	CCATTAAATATTTTGCACTGTAGGC	-1	0.133185
P0002_A12	STX8	ENST00000306357	N	CGGAGTCTGCAGGATGGCAC	TAGTCAGCTGCTAAGAGCAGGAAGAGTCCGAGCGGCGGGCGGAGTCTGCAGGATGCGTGACCACATGGTCCTTCATGAGTATGTAAATGCTGCTGGGATTACAGGTGGCGGAttggaagttttgtttcaaggtccaggaagtggtGCACCGGACCCCTGGTGAGTCCCGGGTGAGGGCGGCGGTGCGTGGAGGGACCTTC	TTCTGAGGCCCTAGCTACTCAC	TTCTGAGGCCCTAGCTACTCAC	-1	0.0577691
P0001_F02	RAB28	ENST00000330852	N	CTCCTCCTCAGAGTCCGACA	ATCCTTCCCTTCCCCCCCCACCTCGAGGGGCGGGCCTGGTTCCCGGGACACCATGACCGAGCTCAACTTCAAGGAGTGGCAAAAGGCCTTTACCGATATGATGGGTGGCGGATTGGAAGTTTTGTTTCAAGGTCCAGGAAGTGGTTCGGACTCTGAGGAGGAGAGCCAGGACCGGCAACTGAAAATCGTCGTGCTGGGGG	TCGGGGTAACGAGGCG	TCGGGGTAACGAGGCG	-1	0.00626067
P0002_E07	PHF10	ENST00000339209	N	ggcgctcgggctgatggcgg	cgggacaaggcggaggcgacggcggcggcggcggcgcggggcgctcgggctgatgCGTGACCACATGGTCCTTCATGAGTATGTAAATGCTGCTGGGATTACAGGTGGCGGATTGGAAGTTTTGTTTCAAGGTCCAGGAAGTGGTgcggcggcggccgggcccggggctgcgctgtccccgcggcCGTGCGACAGCGACC	GGCCGCTTCCTCACCTTC	GGCCGCTTCCTCACCTTC	-1	0.00103199
P0001_B11	C7orf50	ENST00000357429	C	GCTGCAGCTGCTCTCCTAGT	TCCCCCCCTGCCGGGGAGGGCCCAGCGCATCCGACAGGTGCTGCAGCTGCTCTCCTCTGGCGGATTGGAAGTTTTGTTTCAAGGTCCAGGAAGTGGTACCGAGCTCAACTTCAAGGAGTGGCAAAAGGCCTTTACCGATATGATGTAGTGGGTTCAGCGCGGGGCGGGGCCGCTGCCCAGTGCAGGGCTGCCTCAGACCA	CCACCGGAGGAGCTGAAAG	CCACCGGAGGAGCTGAAAG	-1	0
P0004_F04	LPCAT2	ENST00000262134	N	CGCCCGGCTCAACTATGAGC	GCTGCAGCGCCCGCGTAGATCGCTTCGGCCGGGTTCTACGCCCGGCTCAACTATGACCGAGCTCAACTTCAAGGAGTGGCAAAAGGCCTTTACCGATATGATGGGTGGCGGATTGGAAGTTTTGTTTCAAGGTCCAGGAAGTGGTAGCCGGTGCGCCCAGGCGGCGGAAGTGGCGGCCACAGTGCCAGGTGCCGGCGTCG	GGGAAGAAGGACGCCTGAC	GGGAAGAAGGACGCCTGAC	0	0.345055
P0006_B08	PSMF1	ENST00000333082	C	ACGATGACATGTACCTGTGA	TTCCAGACCTAACCCAGACCATCTCCCCCCGCCGGGCTACGATGACATGTACCTGGGTGGCGGATTGGAAGTTTTGTTTCAAGGTCCAGGAAGTGGTACCGAGCTCAACTTCAAGGAGTGGCAAAAGGCCTTTACCGATATGATGTGAAGGCCTCAAGAATGTAACATCCCAGGCTTCCCTCCATTCTCCTGGAGCTGCC	CTGCAAACACATGAGCAGAATC	CTGCAAACACATGAGCAGAATC	0	0.305598
P0001_B09	CFAP298	ENST00000290155	C	TCAGCTGGTGAACTTCATCT	CCTAGGAGAAAGGTGAGCTAATCTCTTTGGAAGTGTCATCAGCTGGTGAACTTCACATCATATCGGTAAAGGCCTTTTGCCACTCCTTGAAGTTGAGCTCGGTACCACTTCCTGGACCTTGAAACAAAACTTCCAATCCGCCAGATCTTGGTCTCCACTTTATGTCTTTCACTCCATGAAAATGTCTTTTCAAAGCAGTG	CTTTTACAGAGGGCAGTAAGTGGC	CTTTTACAGAGGGCAGTAAGTGGC	0	0.26087
P0006_F02	MTMR1	ENST00000370390	N	GGACTCGGCGCGCCATGGAC	GCCGCTCCCGTCCCGACGGCGGCTTCCCCAAGGCGGCAGGACTCGGCGCGCCATGACCGAGCTCAACTTCAAGGAGTGGCAAAAGGCCTTTACCGATATGATGGGTGGCGGATTGGAAGTTTTGTTTCAAGGTCCAGGAAGTGGTGACAGGCcggcggcggcggcggcggcgggctgcgagggcggcgggggcCCGAACC	CTGTCCAGGGTCTCCACG	CTGTCCAGGGTCTCCACG	0	0.23202
P0005_F02	HERPUD1	ENST00000300302	C	CCCCAGCCATCGCAAACTGA	CTTCAAGACTTTCTTTGCCTCTCTTCTTCCAGAAGGCCCCCCAGCCATCGCAAACGGTGGCGGATTGGAAGTTTTGTTTCAAGGTCCAGGAAGTGGTACCGAGCTCAACTTCAAGGAGTGGCAAAAGGCCTTTACCGATATGATGTGATGGTGTTTGTGCTGTAGCTGTTGGAGGCTTTGACAGGAATGGACTGGATCAC	TGCTTGCTCACAAAAGCATATC	TGCTTGCTCACAAAAGCATATC	0	0.226655
P0004_B09	DHCR7	ENST00000355527	N	GGTTGCGATTTTGCAGCCAT	TGGTGACGCCATCTAGACTCTTGGCTTTGGGAATGTTGGGTTGCGATTTTGCAGCACCACTTCCTGGACCTTGAAACAAAACTTCCAATCCGCCACCCATCATATCGGTAAAGGCCTTTTGCCACTCCTTGAAGTTGAGCTCGGTCATTGGGCCCTGCAAGAAAGAGAACCTTGCTTACATTATCCCTCAAATAACAGAC	AACAAGGTACCGGGAAGATGT	AACAAGGTACCGGGAAGATGT	0	0.19242
P0005_E12	VHL	ENST00000256474	N	GGATCGCGGAGGGAATGCCC	CGACCCGCGGATCCCGCGGCGTCCGGCCCGGGTGGTCTGGATCGCGGAGGGAATGACaGAGCTCAACTTCAAGGAGTGGCAAAAGGCCTTTACCGATATGATGGGTGGCGGATTGGAAGTTTTGTTTCAAGGTCCAGGAAGTGGTCCCCGGAGGGCGGAGAACTGGGACGAGGCCGAGGTAggcgcggaggaggcaggcg	GCCTCCATCTCCTCCTCG	GCCTCCATCTCCTCCTCG	0	0.102118
P0004_G08	PTDSS2	ENST00000308020	N	CGGGCCGAAACGCCATGCGG	CGGTGTGCGTGGGGTCGAGGCGCCGGGCGGAGTGGCTCCGGGCCGAAACGCCATGACCGAGCTCAACTTCAAGGAGTGGCAAAAGGCCTTTACCGATATGATGGGTGGCGGATTGGAAGTTTTGTTTCAAGGTCCAGGAAGTGGTCGGAGGGGCGAGCGCAGGGACGCCGGAGGTCCGCGGCCCGAGTCCCCGGTGCCCG	TAGACCTCGGACTCGGTGC	TAGACCTCGGACTCGGTGC	0	0.0999371
P0006_C05	PSMD11	ENST00000457654	N	TGAGAGCGGTAAGATGGCGG	GTGTGTTTCCGGCGTCGGCGGCCGCGGCCGGGGACGGTGTGAGAGCGGTAAGATGACCGAGCTCAACTTCAAGGAGTGGCAAAAGGCCTTTACCGATATGATGGGTGGCGGATTGGAAGTTTTGTTTCAAGGTCCAGGAAGTGGTGCGGCGGCGGCGGTGGTGGAGTTCCAGAGAGCCCAGTCTCTACTCAGCACCGACC	GACATAAGCCGAGCTGGG	GACATAAGCCGAGCTGGG	1	0.592887
P0003_E06	SLC25A17	ENST00000435456	C	ATGGGAAGGCGTCTCAGTGT	AGGAGGAAACCTCCCTCTTGAGCATCTTCGGAATTTTTCATGGGAAGGCGTCTCACATCATATCGGTAAAGGCCTTTTGCCACTCCTTGAAGTTGAGCTCGGTACCACTTCCTGGACCTTGAAACAAAACTTCCAATCCGCCACCGTGTTGGTGTGCACGCTTCAGCCCCATAACTGTGAAGGTGGCAGCTGTCAGTTTC	AATGGGACTCTACAAAGGCCTT	AATGGGACTCTACAAAGGCCTT	1	0.556044
P0001_H12	VAPB	ENST00000395802	N	GCCGCTAAGGAACATGGCGA	CCGGTGACCTCTCAGGGGTCTCCCCGCCAAAGGTGCTCCGCCGCTAAGGAACATGACCGAGCTCAACTTCAAGGAGTGGCAAAAGGCCTTTACCGATATGATGGGTGGCGGATTGGAAGTTTTGTTTCAAGGTCCAGGAAGTGGTGCGAAGGTGGAGCAGGTCCTGAGCCTCGAGCCGCAGCACGAGCTCAAATTCCGAG	GGGACGAGGGCCGAC	GGGACGAGGGCCGAC	1	0.469464
P0006_G02	PIP5K2B	ENST00000619039	C	AGGTAGAAGAGAACTACGTC	GATCCCCGACCCCATATCCAGCTCTCTGGCTCTGGCTGAAGGTAGAAGAGAACTACATCATATCGGTAAAGGCCTTTTGCCACTCCTTGAAGTTGAGCTCGGTACCACTTCCTGGACCTTGAAACAAAACTTCCAATCCGCCACCCGTCAGGATGTTGGACATAAACTCGTTGAAGCGTTTGGAGTACTGCTCAGGGTTC	GAACTCAACCTGAATCAGCCTC	GAACTCAACCTGAATCAGCCTC	1	0.456156
P0002_E10	TATDN3	ENST00000366973	N	CCGCCGGGGCGCAATGCGAG	GTTCCGGCTCCGGCTCTGCTGGCCGGTCTAAAGCGGCAGCCGCCGGGGCGCAATGCGTGACCACATGGTCCTTCATGAGTATGTAAATGCTGCTGGGATTACAGGTGGCGGATTGGAAGTTTTGTTTCAAGGTCCAGGAAGTGGTCGAGCGGCTGGCGTAGGCTTGGTGGACTGTCACTGCCACCTCTCCGCCCCGGACT	GAGAGCAAAGATAACACGAGGG	GAGAGCAAAGATAACACGAGGG	1	0.349281
P0001_A06	C14orf119	ENST00000554203	N	TTTATGTTTCAGGATGCCAC	TATTTTCGTTGCTCTACCTGGAGAGCATATAACAGTGCTTTTATGTTTCAGGATGACCGAGCTCAACTTCAAGGAGTGGCAAAAGGCCTTTACCGATATGATGGGTGGCGGATTGGAAGTTTTGTTTCAAGGTCCAGGAAGTGGTCCACTGGAGTCATCCTCTTCAATGCCACTATCCTTCCCATCTCTCTTACCCTCAG	CTAGGAAACGTTCACGCTGGG	CTAGGAAACGTTCACGCTGGG	1	0.291207
P0006_C01	PSMD3	ENST00000264639	N	GACCCCGGGTGCCATGAAGC	TAACGCGAGGCCCCGGCCTCGGTCCCCGGACTAGGCCGTGACCCCGGGTGCCATGACCGAGCTCAACTTCAAGGAGTGGCAAAAGGCCTTTACCGATATGATGGGTGGCGGATTGGAAGTTTTGTTTCAAGGTCCAGGAAGTGGTAAGCAGGAGGGCTCGGCGCGGCGCCGCGGCGCGGACAAGGCGAAACCGCCGCCCG	TCCTCTTTCATCTCCACATCCT	TCCTCTTTCATCTCCACATCCT	1	0.281088
P0005_D06	HSP90AB1	ENST00000371646	N	ATTTTTATTTTAGATGCCTG	TTAAACATGGGGCCTTAGTGTTCTTTTGTAATTAATGAGATTTTTATTTTAGATGACCGAGCTCAACTTCAAGGAGTGGCAAAAGGCCTTTACCGATATGATGGGTGGCGGATTGGAAGTTTTGTTTCAAGGTCCAGGAAGTGGTCCTGAGGAAGTGCACCATGGAGAGGAGGAGGTGGAGACTTTTGCCTTTCAGGCAG	AGCATTAGAGATCAACTCCCGA	AGCATTAGAGATCAACTCCCGA	1	0.263049
P0003_F12	COPG1	ENST00000314797	C	CTTGGCATCTGTGGGATAAG	ACAGCCAGAAGTTTGGAGGAGCTGCCAGTAGACATCATCTTGGCATCTGTGGGAGGTGGCGGATTGGAAGTTTTGTTTCAAGGTCCAGGAAGTGGTACCGAGCTCAACTTCAAGGAGTGGCAAAAGGCCTTTACCGATATGATGTAAGAGGCCAGCCTGCATAGGACCTCATACCCTTCCCCAACACTACCTGGAAGTTG	TTTTTCAATACAGAAGCTTGGG	TTTTTCAATACAGAAGCTTGGG	1	0.163212
P0004_E08	GPAT3	ENST00000611707	C	CAATGGATCTCTCAGCTAAG	GGAAGAGCAGCAGAAAAATTACAGCAAGATGATTGTGGGCAATGGATCTCTCAGCGGTGGCGGATTGGAAGTTTTGTTTCAAGGTCCAGGAAGTGGTACCGAGCTCAACTTCAAGGAGTGGCAAAAGGCCTTTACCGATATGATGTAAGAGGACGGATGACAGCCTTTAGATCTAGAACTAGCCCTTAGAAATGGAATGG	CACCTGTAGGTTCTGCCTCTG	CACCTGTAGGTTCTGCCTCTG	1	0.127671
P0001_E08	RAB18	ENST00000356940	N	GAACGGGGTCAGGATGGACG	CTGAGAGGCGCACCCGGGCGGCCAGCTGGGCTCGGAGCGGAACGGGGTCAGGATGACCGAGCTCAACTTCAAGGAGTGGCAAAAGGCCTTTACCGATATGATGGGTGGCGGATTGGAAGTTTTGTTTCAAGGTCCAGGAAGTGGTGACGAGGACGTGCTAACCACCCTGAAGATCCTCATCATCGGCGAGAGTGGGGTGG	CTCGTCACGACCCGCAC	CTCGTCACGACCCGCAC	1	0.106244
P0001_F07	RAB33B	ENST00000305626	N	GCGGGTCGGGGGAATGGCTG	CAGCCTTTCTGTGTCTCCTTTCCTCCGCCTCAGTTTGGGGCGGGTCGGGGGAATGACCGAGCTCAACTTCAAGGAGTGGCAAAAGGCCTTTACCGATATGATGGGTGGCGGATTGGAAGTTTTGTTTCAAGGTCCAGGAAGTGGTGCTGAGGAGATGGAGTCGTCGCTCGAGGCAAGCTTTTCGTCCAGCGGGGCAGTGT	CGGCCAGCGCAGAAG	CGGCCAGCGCAGAAG	1	0.0617608
P0001_C10	CD81	ENST00000263645	N	cgcccgcgccgccATGGGAG	CCCAGGACCGGCCCGCGCCCCGCAGGCCGCCCGCCGCCCGCGCCGCCATGACCGAGCTCAACTTCAAGGAGTGGCAAAAGGCCTTTACCGATATGATGGGTGGCGGATTGGAAGTTTTGTTTCAAGGTCCAGGAAGTGGTGGAGTGGAGGGCTGCACCAAGTGCATCAAGTACCTGCTCTTCGTCTTCAATTTCGTCTTC	GCCCAACGTGGAGTGTG	GCCCAACGTGGAGTGTG	1	0.0395062
P0005_C03	DnaJC18	ENST00000302060	N	GCCCAGAGTCGCCGCCATAT	CAGGCGGGGACCTAGTACCTTCCGTCCAGCGCTCCCCGCTGCCCAGAGTCGCCGCACCACTTCCTGGACCTTGAAACAAAACTTCCAATCCGCCACCCATCATATCGGTAAAGGCCTTTTGCCACTCCTTGAAGTTGAGCTCGGTCATATCGGTTCCCAATCAGCAGGTCCGCCGAGCCTCCCCCGTGCCCGAGGCTGAA	GGAGCTCATATGGACTGGACTA	GGAGCTCATATGGACTGGACTA	2	0.562441
P0006_B07	PSMA2	ENST00000223321	C	GTCACTTCATTGTTATGCTA	TGTTTAAGTAGATAGATTATCTGAAATTCTGGATTTTTCAGTCACTTCATTGTTACATCATATCGGTAAAGGCCTTTTGCCACTCCTTGAAGTTGAGCTCGGTACCACTTCCTGGACCTTGAAACAAAACTTCCAATCCGCCACCTGCTATGGCAGCCAAGTAATCCTTAACTTCAGTTGGAGTAAGCCTCCTAAATCCA	CTCCCTCCTCAATAGGAAAGCT	CTCCCTCCTCAATAGGAAAGCT	2	0.477384
P0002_D09	VPS25	ENST00000253794	C	GGCGTCAAGTTCTTCTAGCA	GGAGCACAAGGCCGAGATCATCACTGTCAGCGATGGCCGAGGCGTCAAGTTCTTCGGTGGCGGATTGGAAGTTTTGTTTCAAGGTCCAGGAAGTGGTCGTGACCACATGGTCCTTCATGAGTATGTAAATGCTGCTGGGATTACATAGCAGGGACCTGTCTCCCTTTACTTCTTACCTCCCACCTTTCCAGGGCTTTCAA	CCAGCCTTCAGGACTGGAGT	CCAGCCTTCAGGACTGGAGT	2	0.468329
P0006_B11	PSMD6	ENST00000295901	N	CAGGTTCTCCAGCGGCATCG	CGATACGCAAGTCGGGGTTCTTGGGCAGACCCTCCTCCTCCAGGTTCTCCAGCGGACCACTTCCTGGACCTTGAAACAAAACTTCCAATCCGCCACCCATCATATCGGTAAAGGCCTTTTGCCACTCCTTGAAGTTGAGCTCGGTCATCGCGGCGAAGGGGACAGCGGCTGACAGGACACAACTTGGTTACGACCGGCTG	GGAGGTGTCCAGCAGAGGA	GGAGGTGTCCAGCAGAGGA	2	0.405195
P0004_H01	STIM1	ENST00000300737	C	AAGCCTCTTAAGAAGTAGGC	CCCAGGCCGGAAGAAGTTTCCCCTCAAAATCTTTAAGAAGCCTCTTAAGAAGGGTGGCGGATTGGAAGTTTTGTTTCAAGGTCCAGGAAGTGGTACCGAGCTCAACTTCAAGGAGTGGCAAAAGGCCTTTACCGATATGATGTAGGCAGGATGGGGTGGCAGTAAAGGGACAGCTTGTCCTTCCCTGGGTGTTCTGTCTC	AGGTATGTACAGTGCCCAGACC	AGGTATGTACAGTGCCCAGACC	2	0.320638
P0005_F08	CHMP6	ENST00000325167	C	CTGGTGGCAGCTTCGTAACG	AGAAAACGTCCCTGTCAAGGCCAGGCCCAGGCAGGCGGAGCTGGTGGCAGCTTCGGGTGGCGGATTGGAAGTTTTGTTTCAAGGTCCAGGAAGTGGTACCGAGCTCAACTTCAAGGAGTGGCAAAAGGCCTTTACCGATATGATGTAACGTGGCCTCGTCTTGTGGGACTCACGGGGATGCCCCAGGGACTGTGGCCCAC	AGCTCTGCTCAGCACCGT	AGCTCTGCTCAGCACCGT	2	0.298766
P0002_C06	CHMP2A	ENST00000312547	N	CCCGAACAATAGGTCCATGA	TCTGGTTCTGCCGCAGTAGCTCCTCTGGCGTCTTCCGGCGCCCGAACAATAGGTCACCACTTCCTGGACCTTGAAACAAAACTTCCAATCCGCCACCTGTAATCCCAGCAGCATTTACATACTCATGAAGGACCATGTGGTCACGCATGATGGTAGAAGCTCACTGGCAGGCCTGAGACAGATGTGAGTGAGGCCCAGTT	CTTTTGGCTCCTCATTCCTG	CTTTTGGCTCCTCATTCCTG	2	0.254532
P0002_C09	CHMP4B	ENST00000217402	C	TGGGCTGGATCCATGTAATG	GAAAGAAGAGGAGGACGACGACATGAAGGAATTGGAGAACTGGGCTGGATCCATGGGTGGCGGATTGGAAGTTTTGTTTCAAGGTCCAGGAAGTGGTCGTGACCACATGGTCCTTCATGAGTATGTAAATGCTGCTGGGATTACATAATGGGGTCCAGCGCTGGCTGGGCCCAGACAGACTGTGGTGGCCTGCGCAGCGA	ACTGCTTTGGAGTGAGAGTCGA	ACTGCTTTGGAGTGAGAGTCGA	2	0.241936
P0004_G06	CHPT1	ENST00000229266	N	CCTCAGGCGGCCATGGCGGC	AGCGCCAGGCGCGGGCTGCGCTCGGTGGCGGCGGCGGGGCCCTCAGGCGGCCATGACCGAGCTCAACTTCAAGGAGTGGCAAAAGGCCTTTACCGATATGATGGGTGGCGGATTGGAAGTTTTGTTTCAAGGTCCAGGAAGTGGTGCGGCAGGCGCCGGGGCCGGGTCCGCGCCGCGCTGGCTGAGGGCGCTGAGCGAGC	TCGAGCAGCGAGACGC	TCGAGCAGCGAGACGC	2	0.139771
P0001_F06	RAB32	ENST00000367495	N	GCCGCAGCGCTCATGGCGGG	GCCAGACTCGGAGTCGAGGCGCGCCCGACAGCCGCAGCGCTCATGACCGAGCTCAACTTCAAGGAGTGGCAAAAGGCCTTTACCGATATGATGGGTGGCGGATTGGAAGTTTTGTTTCAAGGTCCAGGAAGTGGTGCGGGCGGAGGAGCCGGGGACCCCGGCCTGGGGGCGGCCGCCGCCCCAGCGCCCGAGACCCGCGA	CAAGCTCGCCGATCACCAG	CAAGCTCGCCGATCACCAG	2	0.0563565
P0002_D07	STAM2	ENST00000263904	C	TTGATTTGTTTCTAAAGGAG	AGGACTGAATAATACACTTATGAAGGCTTTCAAGAAAATGCTTGATTTGTTTCTATGTAATCCCAGCAGCATTTACATACTCATGAAGGACCATGTGGTCACGACCACTTCCTGGACCTTGAAACAAAACTTCCAATCCGCCACCAAGGAGAGGCTGCTGATGGTAATTTGTGTGCTGCTGTGCAACTGGATGAGCTGGA	AAATGGGGATGTCTGTGGATAT	AAATGGGGATGTCTGTGGATAT	3	0.416039
P0001_G04	RAB7A	ENST00000265062	N	TAGTTTGAAGGATGACCTCT	TGTTTCCATCACACTCACAGTGATTTCTCCTTTTCCCCCTTTAGTTTGAAGGATGACCGAGCTCAACTTCAAGGAGTGGCAAAAGGCCTTTACCGATATGATGGGTGGCGGATTGGAAGTTTTGTTTCAAGGTCCAGGAAGTGGTACCTCTAGGAAGAAAGTGTTGCTGAAGGTTATCATCCTGGGAGATTCTGGGTAAG	ACATGTAAGGCCCTAAGCCTC	ACATGTAAGGCCCTAAGCCTC	3	0.402716
P0001_B04	C19orf53	ENST00000588234	N	CGTGCCGGACCATGGCGCAG	CCTTCCGGCTACGACTGCTCACAGTCCCGCCTCTTCCGCTGCGTGCCGGACCATGACCGAGCTCAACTTCAAGGAGTGGCAAAAGGCCTTTACCGATATGATGGGTGGCGGATTGGAAGTTTTGTTTCAAGGTCCAGGAAGTGGTGCGCAGGGGCAGCGCAAGTTTCAGGCGCACAAACCCGCAAAGAGTAAGACGGCAG	CTTTTCTTGGGCCCCGATTC	CTTTTCTTGGGCCCCGATTC	3	0.383333
P0003_A09	TAF1A	ENST00000350027	C	AAAATTCAGTATCAGAGTCT	TACCAAGCTACTTACTGTGTAGCTACAACTGTGAAATAACTAAAATTCAGTATCACATCATATCGGTAAAGGCCTTTTGCCACTCCTTGAAGTTGAGCTCGGTACCACTTCCTGGACCTTGAAACAAAACTTCCAATCCGCCACCGAGTCTTGGATTTACAATACTGTATTTTTTCACAGATCTCTTCATCCGCTTAATT	TTTTTAGGTTGTAGATATTTCCGG	TTTTTAGGTTGTAGATATTTCCGG	3	0.277333
P0002_H11	VIM	ENST00000224237	N	CCTCCGCAGCCATGTCCACC	CCAGTCCGCGCCACCGCCGCCGCCCAGGCCATCGCCACCCTCCGCAGCCATGCGTGACCACATGGTCCTTCATGAGTATGTAAATGCTGCTGGGATTACAGGTGGCGGATTGGAAGTTTTGTTTCAAGGTCCAGGAAGTGGTTCCACCAGGTCCGTGTCCTCGTCCTCCTACCGCAGGATGTTCGGCGGCCCGGGCACCG	GTAGAGGCTGCGGCTGG	GTAGAGGCTGCGGCTGG	3	0.271126
P0004_H05	GDI1	ENST00000447750	C	GAGAAGCTGAGCAGTGATTG	TGACTTTGAGAACATGAAGCGCAAACAGAACGACGTCTTTGGAGAAGCTGAGCAGGGTGGCGGATTGGAAGTTTTGTTTCAAGGTCCAGGAAGTGGTACCGAGCTCAACTTCAAGGAGTGGCAAAAGGCCTTTACCGATATGATGTGATTGTGGCCGCCCCCAGCCCCTGCTGCCCCAGCCTGTGTCTGTTCTCCTCGAG	CATCGCTAGGGTTAAGGATTTG	CATCGCTAGGGTTAAGGATTTG	3	0.245291
P0001_H05	RTN4	ENST00000317610	N	TGGTCCAGGTCTTCCATGGC	GCGGCCGGGGTGGGCTGTCCGAGGACGAGACCAGAGGAGACTGGTCCAGGTCTTCACCACTTCCTGGACCTTGAAACAAAACTTCCAATCCGCCACCCATCATATCGGTAAAGGCCTTTTGCCACTCCTTGAAGTTGAGCTCGGTCATGGCTGGAGGGTGGAGATGATGCTGCAGCTGCTGCCGCCGCCGCCGGGGCCGC	ACGAACTGGTACTTGAACGC	ACGAACTGGTACTTGAACGC	3	0.21991
P0003_D10	ZYX	ENST00000322764	C	CTAGAGCCCAGACCTGAGTG	CCCTGGACGGTCACGTGCTCTGTCGGAAGTGCCACACTGCTAGAGCCCAGACCGGTGGCGGATTGGAAGTTTTGTTTCAAGGTCCAGGAAGTGGTACCGAGCTCAACTTCAAGGAGTGGCAAAAGGCCTTTACCGATATGATGTGAGTGAGGACAGGCCCTCTTCAGACCGCAGTCCATGCCCCATTGTGGACCACCCAC	ATGCTAGGGAGGGGTTGG	ATGCTAGGGAGGGGTTGG	3	0.149603
P0005_G08	SCAMP2	ENST00000268099	C	GAGAGGAGGACTAATTCCCC	CAGCTCAGAAGGCAGGCGAGAGAAAGGCTGAGGGGGAGAGAAGAGAGGAGGACTACATCATATCGGTAAAGGCCTTTTGCCACTCCTTGAAGTTGAGCTCGGTACCACTTCCTGGACCTTGAAACAAAACTTCCAATCCGCCACCATTCCCCTGGAAGGCTCCTTGGGCAGCAGATGAAGCAGCTCTGTGGAAGGTTCTG	AGGTGCACTCCCTCTACCGAC	AGGTGCACTCCCTCTACCGAC	4	0.538462
P0006_A12	PSMB6	ENST00000270586	C	TTTACCACCCGCCTGAATCC	AGTACTTTTGGGAGACCAGATACCCAAATTCGCCGTTGCCACTTTACCACCCGCCGGTGGCGGATTGGAAGTTTTGTTTCAAGGTCCAGGAAGTGGTACCGAGCTCAACTTCAAGGAGTGGCAAAAGGCCTTTACCGATATGATGTGAATCCTGGGATTCTAGTATGCAATAAGAGATGCCCTGTACTGATGCAAAATTT	TACAAATAGGAATGGGCCAGAC	TACAAATAGGAATGGGCCAGAC	4	0.527273
P0006_C11	PSMG3	ENST00000404674	N	ACGGCGTGTCTTCCATGGCG	CCCGCACACCACCTCCGTCTTCTGCTTCGATATCACCAACGGCGTGTCTTCACCACTTCCTGGACCTTGAAACAAAACTTCCAATCCGCCACCCATCATATCGGTAAAGGCCTTTTGCCACTCCTTGAAGTTGAGCTCGGTCATGGCGGGGCTCTGCAGTGGCAGCTTTAATTTAGGTTAAAAAGAAAGGGGAAAAAAAG	CCTTCTTTTGAATGGGCCTC	CCTTCTTTTGAATGGGCCTC	4	0.521764
P0003_D06	FLT1	ENST00000282397	C	GTGTCAAACTCTAGATGGGT	CTGGGGGTATAAATACACATGTGCTTCTAGAAATAAGGCTTCGTGTCAAACTCTACATCATATCGGTAAAGGCCTTTTGCCACTCCTTGAAGTTGAGCTCGGTACCACTTCCTGGACCTTGAAACAAAACTTCCAATCCGCCACCGATGGGTGGGGTGGAGTACAGGACCACCGAGTTGTAGTCTGGGGGCGGGGAGCAG	AGTTTCTGCCATTCCAGCTGT	AGTTTCTGCCATTCCAGCTGT	4	0.448491
P0005_A03	AHSA1	ENST00000216479	N	AGGAGAGCCGATGGCCAAGT	AGGCTGTGGCTACGGCTGCTCCGGAGCTGGTGGCGCCGCGATAGGAGAGCCGATGACCGAGCTCAACTTCAAGGAGTGGCAAAAGGCCTTTACCGATATGATGGGTGGCGGATTGGAAGTTTTGTTTCAAGGTCCAGGAAGTGGTGCCAAGTGGGGTGAGGGAGACCCACGCTGGATCGTGGAGGAGCGGGCGGACGCCA	TTCTAGGAACCCTGAAACCCT	TTCTAGGAACCCTGAAACCCT	4	0.431082
P0006_D02	FBXO7	ENST00000266087	N	TGCCGCCGTCATGAGGCTGC	TCCCCGTCGCCGCTTCCGGGTCCAGGCCCCTCGGGCCGCCTGCCGCCGTCATGGGTGGCGGATTGGAAGTTTTGTTTCAAGGTCCAGGAAGTGGTACCGAGCTCAACTTCAAGGAGTGGCAAAAGGCCTTTACCGATATGATGAGGCTGCGGGTGCGGCTTCTGAAGCGGACCTGGCCGCTGGAGGTGCCCGAGACGGAG	GCCCCAGCGTACCTGTAC	GCCCCAGCGTACCTGTAC	4	0.416351
P0005_G05	CLCN3	ENST00000347613	C	TAGCACAACTCTTTAACCTG	TGAGGAGAGAGAAGAAACGGAAGAGGAAGTTTATTTGTTGAATAGCACAACTCTTGGTGGCGGATTGGAAGTTTTGTTTCAAGGTCCAGGAAGTGGTACCGAGCTCAACTTCAAGGAGTGGCAAAAGGCCTTTACCGATATGATGTAACCTGAGGGAGTCATCTACttttttttCCTCCTTTACAAAAAAAGAAAGGAAA	AAACAACTCCTCCATTCCACC	AAACAACTCCTCCATTCCACC	4	0.354579
P0006_A10	PSMC3	ENST00000619920	N	TCGGCAGCAGATTCATTTCC	CGGTCGCCATCTTCTCCTGCCGAGTCACTGGACTCTCAATATTCGGCAGCAGATTACCACTTCCTGGACCTTGAAACAAAACTTCCAATCCGCCACCCATCATATCGGTAAAGGCCTTTTGCCACTCCTTGAAGTTGAGCTCGGTCATTTCCTGGAGGAGCGGGCAGAAGATGGGACCAGGCGGGAGCCGCAACGGGAGA	GGATTTGTGGGGAGAGGTTT	GGATTTGTGGGGAGAGGTTT	4	0.339999
P0005_F12	PTGES2	ENST00000338961	C	GCGGGGACATTCAGTGCGCT	CCCTGGCAGCTGGCGTCTTCCGCTGCCTTCCCTCTGCTCTGCGCGGGGACATTCACATCATATCGGTAAAGGCCTTTTGCCACTCCTTGAAGTTGAGCTCGGTACCACTTCCTGGACCTTGAAACAAAACTTCCAATCCGCCACCGTGCGCTGGGGAGGCCTCGGTGATGGCCCTCTCCACCCGCAGGTACCAGGGCTGG	TTTCTGTTCGTGCCCCAG	TTTCTGTTCGTGCCCCAG	4	0.32815
P0006_C12	PSMD9	ENST00000537407	N	GGGGTTCACGATGTCCGACG	GTCCCTAGCCCGGGAGCCGGGTCTCTGGAGTCGCGGCCCGGGGTTCACGATGACCGAGCTCAACTTCAAGGAGTGGCAAAAGGCCTTTACCGATATGATGGGTGGCGGATTGGAAGTTTTGTTTCAAGGTCCAGGAAGTGGTTCCGACGAGGAAGCGAGGCAGAGCGGAGGCTCCTCGCAGGCCGGCGTCGTGACTGTCA	ACGTCATAGTTGGCCTTGATCT	ACGTCATAGTTGGCCTTGATCT	4	0.30799
P0004_F08	MBOAT7	ENST00000245615	C	TCGTGACAGCTTACTCCTCC	CCTGGTTCACAGAATTCCCGGGACCAGCTGGCAGAGGGAGCGTCGTGACAGCTTACATCATATCGGTAAAGGCCTTTTGCCACTCCTTGAAGTTGAGCTCGGTACCACTTCCTGGACCTTGAAACAAAACTTCCAATCCGCCACCCTCCTCCCGGAGCTTCTCCGGGGCAAGGCTGGTGGGCTGGGATGCTGCCTTCCGC	GTATCCACTTCCTGGCCCTG	GTATCCACTTCCTGGCCCTG	4	0.289381
P0001_G10	RABGAP1	ENST00000373647	N	TTCTTGAGTTATGGATGACA	CAGGCATTAAAAAATATTTAATCATTCATGTGTTGAGACTCATTCTTGAGTTATGACCGAGCTCAACTTCAAGGAGTGGCAAAAGGCCTTTACCGATATGATGGGTGGCGGATTGGAAGTTTTGTTTCAAGGTCCAGGAAGTGGTGATGACAAGGCTTCTGTTGGAAAAATCAGTGTCTCTTCAGACTCAGTATCTACTC	CCTTGAGTCCTGTTTTCTCATCATC	CCTTGAGTCCTGTTTTCTCATCATC	4	0.285204
P0005_H07	SACM1L	ENST00000389061	N	GTTGTGCAGGATGGCGACGG	GGGCGGGCGGAGAGAGAAGGAAGGAGGTGGTTGTGCAGGATGACCGAGCTCAACTTCAAGGAGTGGCAAAAGGCCTTTACCGATATGATGGGTGGCGGATTGGAAGTTTTGTTTCAAGGTCCAGGAAGTGGTGCGACGGCGGCCTACGAGCAGCTGAAGCTGTGAGTCCCACGGGCCAGAGGCCTGAGGCGCGGCGGGCG	CCACACCCTATCTGCAATCC	CCACACCCTATCTGCAATCC	4	0.202786
P0003_G08	NOLC1	ENST00000405356	C	GTTTGACAGCGAGTGACCTG	CTACCGGGGAGGCTCAATCTCTGTCCAGGTCAATTCTATTAAGTTTGACAGCGAGGGTGGCGGATTGGAAGTTTTGTTTCAAGGTCCAGGAAGTGGTACCGAGCTCAACTTCAAGGAGTGGCAAAAGGCCTTTACCGATATGATGTGACCTGAGGCCATCTTCGGTGAAGCAAGGGTGATGATCGGAGACTACTTACTTT	GGACCAGAGAGGATGTTACACTG	GGACCAGAGAGGATGTTACACTG	4	0.134104
P0005_A04	BAG1	ENST00000379704	C	TGCTACACCTCACTCGGCCA	CAGAGCTGGTGGCGCCATTCTTCAGGGCAGCACAGCCTTTTTCTGCTACACCTCACATCATATCGGTAAAGGCCTTTTGCCACTCCTTGAAGTTGAGCTCGGTACCACTTCCTGGACCTTGAAACAAAACTTCCAATCCGCCACCCTCGGCCAGGGCAAAGTTTGTAGACTGCAGCCGCTCAGTCTCCTGGCAGATGTTC	ACTGCCCCGTGTGTATTTTCTA	ACTGCCCCGTGTGTATTTTCTA	5	0.636556
P0005_C02	DNAJC17	ENST00000220496	N	CTTGGTCACTGCCATGGTTC	CCTCAATGCCTAGCAGCGCGTACAGGTCCATCTGTAAGAGCTCCTTGGTCACTGCACCACTTCCTGGACCTTGAAACAAAACTTCCAATCCGCCACCCATCATATCGGTAAAGGCCTTTTGCCACTCCTTGAAGTTGAGCTCGGTCATGGTTCCGGCCTGACGGATTCGTACTACAACTCCCAAGAGTCTAAGCGCGCGT	CCTCCCTCAGAGTCAGTCAAG	CCTCCCTCAGAGTCAGTCAAG	5	0.458612
P0006_B06	PSMC5	ENST00000310144	N	AGAGAGAAGATGGCGCTTGA	GCTTGCGCGCCAAGACGGCTCGGATGCCGGCGGTCTCTGCTGAAGAGAGAAGATGACCGAGCTCAACTTCAAGGAGTGGCAAAAGGCCTTTACCGATATGATGGGTGGCGGATTGGAAGTTTTGTTTCAAGGTCCAGGAAGTGGTGCGCTTGACGGACCAGAGCAGGTATGGCGGGTGCAGTGGCGGCCCGGCAGGTTAC	GACTGGTCCAGGCACCTC	GACTGGTCCAGGCACCTC	5	0.416033
P0001_G01	RAB5A	ENST00000273047	N	AATTTGGACATGGCTAGTCG	TCTGGAAGTTCATTGAAGAGTCTGAAATTAGGGACTTATTTCAAATTTGGACATGACCGAGCTCAACTTCAAGGAGTGGCAAAAGGCCTTTACCGATATGATGGGTGGCGGATTGGAAGTTTTGTTTCAAGGTCCAGGAAGTGGTGCTAGTCGAGGCGCAACAAGACCCAACGGGCCAAATACGGGAAATAAAATATGCC	AAATCTCACCCCCAATGGTACTC	AAATCTCACCCCCAATGGTACTC	5	0.409584
P0004_C03	CERS4	ENST00000251363	C	ACAACAGCCACATAGCCGGG	TGGCCCTCGGAGCCGGGTGGCCGGGCGTCTGACCAACAGGCACACAACAGCCACAGGTGGCGGATTGGAAGTTTTGTTTCAAGGTCCAGGAAGTGGTACCGAGCTCAACTTCAAGGAGTGGCAAAAGGCCTTTACCGATATGATGTAGCCGGGCGGGGCTGGCTGTAAGGGGTTGCCCCCCCGCCAGTGCCTTGGATATT	TGGAGACAGATCATCAGCCTT	TGGAGACAGATCATCAGCCTT	5	0.304986
P0006_F09	IMPAD1	ENST00000262644	N	GCCCATGGGGGCCATGGCGT	CCAGCAGGCAAAACACTGCCACCCCCAGTGGGGAAAGGCGGATGCCCATGGGGGCACCACTTCCTGGACCTTGAAACAAAACTTCCAATCCGCCACCCATCATATCGGTAAAGGCCTTTTGCCACTCCTTGAAGTTGAGCTCGGTCATGGCGTGGGAAGCCGGGCGCTCCGGGCTGCGGCTCTCACAGGCCTCCAGcgcc	GGAGTGATGGGGCGCA	GGAGTGATGGGGCGCA	5	0.231356
P0001_H09	SPTLC1	ENST00000262554	C	GGACTCTGCCTAGAGCAGGA	TGAGTCCTCTCTGCGTGTTGTGTGGCAGGAGGCCATGGTCCCGGGACTCTGCCTACATCATATCGGTAAAGGCCTTTTGCCACTCCTTGAAGTTGAGCTCGGTACCACTTCCTGGACCTTGAAACAAAACTTCCAATCCGCCAGAGAGCAGGACGGCCTGGGCTACCTCCTTGATGGTGGACGCAGCTCTCTCCAGTTCT	ACTGACACCATTTGGTAACAATCC	ACTGACACCATTTGGTAACAATCC	5	0.111325
P0001_G12	RABGGTA	ENST00000216840	N	CAGGGTTCTCACCATGGTGC	CTGGGGGTGAGGGCGCGGGCCTGCGGAGGTGAAGGGCTGGGCTCAGGGTTCTCACACCACTTCCTGGACCTTGAAACAAAACTTCCAATCCGCCACCCATCATATCGGTAAAGGCCTTTTGCCACTCCTTGAAGTTGAGCTCGGTCATGGTGCCGGCTCAGGGTTCAAGACAGGGGAAGGGTCCAGTGGTAGCCCTTGAA	TCAGGCGTCCGTGCTAC	TCAGGCGTCCGTGCTAC	5	0.0269331
P0001_E11	RAB21	ENST00000261263	N	AGCGACGGGATggctgcggc	CTGTCGGGAGGGCGGCGCGACACTCGGGCTCGGGCGGCCGGGAAGCGACGGGATGACCGAGCTCAACTTCAAGGAGTGGCAAAAGGCCTTTACCGATATGATGGGTGGCGGATTGGAAGTTTTGTTTCAAGGTCCAGGAAGTGGTGCTGCGGCCGGCGGCGGCGGCGGCGGGGCGGCGGCGGCGGGCCGAGCCTACTCGT	GACGTCTTCCCCACGCAG	GACGTCTTCCCCACGCAG	5	0.00216567
P0006_D08	PSME4	ENST00000404125	N	TCGGCCGGCTCCATGAGCCC	TCGGGACGCCCGCCCGGCTCCGGtGGCTCTCCGACTCCCGCCCGCTCGGCCGGCTCACCACTTCCTGGACCTTGAAACAAAACTTCCAATCCGCCACCCATCATATCGGTAAAGGCCTTTTGCCACTCCTTGAAGTTGAGCTCGGTCATGAGCCCAGGGAcaccccccccaccccctcccacccgaaccctccccggccc	CTAGCGATCGGTCCGAGG	CTAGCGATCGGTCCGAGG	6	0.453758
P0003_E12	SEC24C	ENST00000339365	C	AGCTACTGAGCTAAAGCAAG	TCTTATGTGGACTTTCTCTGTCATATGCACAAGGAGATTCGGCAGCTACTGAGCGGTGGCGGATTGGAAGTTTTGTTTCAAGGTCCAGGAAGTGGTACCGAGCTCAACTTCAAGGAGTGGCAAAAGGCCTTTACCGATATGATGTAAAGCAAGTGGGTAAATGGCATAGGGCCCAGGCTAGCTTCCAGAAAGCACCCCAG	CCAGAGAGACTGAGGTCAGCTT	CCAGAGAGACTGAGGTCAGCTT	6	0.440053
P0003_D03	EGFR	ENST00000275493	C	TTATTGGAGCATGACCACGG	TGAAAATGCAGAATACCTAAGGGTCGCGCCACAAAGCAGTGAATTTATTGGAGCAACCGAGCTCAACTTCAAGGAGTGGCAAAAGGCCTTTACCGATATGATGGGTGGCGGATTGGAAGTTTTGTTTCAAGGTCCAGGAAGTGGTTGACCACGGAGGATAGTATGAGCCCTAAAAATCCAGACTCTTTCGATACCCAGGA	TAAACGTTGCAAAACCAGTCTG	TAAACGTTGCAAAACCAGTCTG	6	0.350825
P0001_F03	RAB29	ENST00000367139	N	TCGCGGCTGCCCATGGCTAG	TGCCCACTGCGGCGTCCCCCACCACCAGCACTTTGAACAGGTGGTCGCGGCTGCCACCACTTCCTGGACCTTGAAACAAAACTTCCAATCCGCCACCCATCATATCGGTAAAGGCCTTTTGCCACTCCTTGAAGTTGAGCTCGGTCATGGCTAGCGGGGTGTGCGTTTTAGGGAGGCGGGAAGTGTGGTCGGGGATCGGG	AAGCTGTCCTGGGAATATCGC	AAGCTGTCCTGGGAATATCGC	6	0.345332
P0006_H06	PI4K2A	ENST00000370631	C	TTTCATGGTGGTAGCTCCAG	TAGCGAGTCCTACACACAGAGCTTTCAGAGCCGGAAGCCCTTCTTTTCATGGTGGGGTGGCGGATTGGAAGTTTTGTTTCAAGGTCCAGGAAGTGGTACCGAGCTCAACTTCAAGGAGTGGCAAAAGGCCTTTACCGATATGATGTAGCTCCAGAGGCAGGCAGAGGAAATATTGTCAGAGACTGGTGGGAGGAAGCCTG	AGAGAGGGCTCTTAAAGGTGCT	AGAGAGGGCTCTTAAAGGTGCT	6	0.327379
P0003_E03	LAPTM4A	ENST00000175091	N	CTCATGGACACCATCGTAAC	GCACCGGGTGCTGTAGAACCGGTCACTGCGGTTCCGCTTGAAACTCATGGACACACCACTTCCTGGACCTTGAAACAAAACTTCCAATCCGCCACCCATCATATCGGTAAAGGCCTTTTGCCACTCCTTGAAGTTGAGCTCGGTCATCGTAACAGGCGGGCCTCCTTCTTGGCCGGGCCCCTGACAAACGTTCTCCACCC	GAAGTCGCTGCGCTCAGT	GAAGTCGCTGCGCTCAGT	6	0.282425
P0004_C08	B4GALNT1	ENST00000341156	N	CGGCCCAGCCACATCCTAGG	GCGAGGCGCAGGCGAGCAGAAGGACCAGAGCGCACAGGGCCCGGCGGCCCAGCCAACCACTTCCTGGACCTTGAAACAAAACTTCCAATCCGCCACCCATCATATCGGTAAAGGCCTTTTGCCACTCCTTGAAGTTGAGCTCGGTCATCCTAGGTGGGGGTAGGGTGGGGAGTGAGAAAGGGAGGGAAGAAGGGAGGGCA	GAGTGGAGAGCGCTCTTGG	GAGTGGAGAGCGCTCTTGG	6	0.21894
P0005_D04	HSF2	ENST00000368455	C	TTTTAGATAGCTAAATCCCC	TTTATGTGAACTTGCTCCTGCACCTCTGGATAGTGATATGCCACTTTTAGATAGCGGTGGCGGATTGGAAGTTTTGTTTCAAGGTCCAGGAAGTGGTACCGAGCTCAACTTCAAGGAGTGGCAAAAGGCCTTTACCGATATGATGTAAATCCCCAGGAAGTGGACTTTACATGTATATATTCATCAAAATGATGAACTAT	CAAAAGGTGCTTTTATTCCACA	CAAAAGGTGCTTTTATTCCACA	6	0.204545
P0003_C03	RPS11	ENST00000270625	N	CGGGAAGATGGCGGACATTC	TAAGGAAACCCGGACGCTGCTGCCCCTTTCTTTTTTTCAGGCGGCCGGGAAGATGACCGAGCTCAACTTCAAGGAGTGGCAAAAGGCCTTTACCGATATGATGGGTGGCGGATTGGAAGTTTTGTTTCAAGGTCCAGGAAGTGGTGCGGACATTCAGGTGCGGACTCGGGGTTGGATGCCAGGGTGCGGGGTCCGCCTTG	CCCTCCACTCCAGTTAATCTCT	CCCTCCACTCCAGTTAATCTCT	7	0.600707
P0002_A08	STX3	ENST00000337979	N	CTTCAGGATGAAGGACCGTC	ggacgcgctcacctgggacgcgctacctgCCTCCGGGCGCCTGGGCTTCAGGATGCGTGACCACATGGTCCTTCATGAGTATGTAAATGCTGCTGGGATTACAGGTGGCGGAttggaagttttgtttcaaggtccaggaagtggtAAGGACCGTCTGGAGCAGCTGAAGGCCGTGAGTTTCGCCGcaggcggggtgctgc	CTTGGGGAGGGCAAGC	CTTGGGGAGGGCAAGC	7	0.503366
P0004_F11	PLPP3	ENST00000371250	C	GTGGCACCTACATCATGTTG	AACTTGCTGTCAGCAGTCATTTTACAAAAACAGCTCAGGAGGTGGGTGGCACCTACATCATATCGGTAAAGGCCTTTTGCCACTCCTTGAAGTTGAGCTCGGTACCACTTCCTGGACCTTGAAACAAAACTTCCAATCCGCCACCCATCATGTTGTGGTGATTGTTCCTGTCAATAATGTCCACAGGTGAAAGGATTTCC	TGCTTCTAGGTTTTCTTCGTGTC	TGCTTCTAGGTTTTCTTCGTGTC	7	0.446636
P0002_B09	STX16	ENST00000355957	N	AGCGTCGGTTAAACGCCTGG	GGAATATAAGTGGGCGGGGGGCCCCTGAGAGGGGGGTCGCAAAGGGTGAGACATGCGTGACCACATGGTCCTTCATGAGTATGTAAATGCTGCTGGGATTACAGGTGGCGGAttggaagttttgtttcaaggtccaggaagtggtGCCACCAGGCGTTTAACCGACGCTTTCTTGTTGTTGCGGAATAATTCCATCCAAA	GCCGCCAGGAGACTCAC	GCCGCCAGGAGACTCAC	7	0.427247
P0006_F12	PIP4K2A	ENST00000376573	C	CAGGAGGTTACGTCAAGATG	AAGCCACCTCTGTCCATCCAATGTTCATGTCTGTCCGAGGCTGCGCAGGAGGTTACATCATATCGGTAAAGGCCTTTTGCCACTCCTTGAAGTTGAGCTCGGTACCACTTCCTGGACCTTGAAACAAAACTTCCAATCCGCCACCCGTCAAGATGTGGCCAATAAAGTCCAAAAAGCGCTTTGAATACTGTTCTGGGTTC	TTTGGGGAAATCATAAACACTATG	TTTGGGGAAATCATAAACACTATG	7	0.408894
P0001_F01	RAB24	ENST00000303251	N	GCTGCCCGCTCATGCTCCCG	TGCCCACGTACTCCTTGCCCAGCATCACCACCTTGACGTCCACGCGCTGCCCGCTACCACTTCCTGGACCTTGAAACAAAACTTCCAATCCGCCACCCATCATATCGGTAAAGGCCTTTTGCCACTCCTTGAAGTTGAGCTCGGTCATGCTCCCGGGGCCGCTTCAGCCACGTCAGGGTCCTGAGCGGGGACGGGAGGCA	CCCTCCGGATGCACTCAC	CCCTCCGGATGCACTCAC	7	0.384944
P0003_E08	SEC23B	ENST00000336714	N	TTAGACTATGGCGACATACC	TTCACATACCATTAAGGTAATTAAAGTTTTATCTTCAGTTCCCTTTTAGACTATGACCGAGCTCAACTTCAAGGAGTGGCAAAAGGCCTTTACCGATATGATGGGTGGCGGATTGGAAGTTTTGTTTCAAGGTCCAGGAAGTGGTGCGACATACCTGGAGTTCATCCAGCAGAATGAAGAACGGGATGGTGTGCGTTTTA	CTGGACGTTCTTTCAAAGGAGT	CTGGACGTTCTTTCAAAGGAGT	7	0.379561
P0003_C04	RPS14	ENST00000401695	N	TTCGAGGTGCCATTTCTGAG	CCGAGGCTGATGACCTGTTCTTCCTTCTTTTCCTTCCCCTTTCGAGGTGCACCACTTCCTGGACCTTGAAACAAAACTTCCAATCCGCCACCCATCATATCGGTAAAGGCCTTTTGCCACTCCTTGAAGTTGAGCTCGGTCATTTCTGAGTGGAAGGAAAAGAAACTCAAGGTTAACAGACAAAACATTTCCAGAATCCC	GAAGAAGACAGGGACATGAAGC	GAAGAAGACAGGGACATGAAGC	7	0.276797
P0006_C03	PSMD13	ENST00000532097	N	TGCTGTCATGAAGGACGTAC	CGCGGTGCTGACATCCCGGTTGTTCTTCTGTGCCGGGGGTCTTCCTGCTGTCATGACCGAGCTCAACTTCAAGGAGTGGCAAAAGGCCTTTACCGATATGATGGGTGGCGGATTGGAAGTTTTGTTTCAAGGTCCAGGAAGTGGTAAGGACGTACCGGGCTTCCTACAGCAGAGCCAGAACTCCGGGCCCGGGCAGCCCG	GTCTGCTCGGCGCTCACT	GTCTGCTCGGCGCTCACT	7	0.185741
P0002_A03	BET1	ENST00000222547	N	TGCACGCCTCATCCTGCCAG	TCTAGGGCCCCGAACTTCGAACCTCAGCCCTCTTCTTACCCAGGCCTGCACGCCTaccacttcctggaccttgaaacaaaacttccaaTCCGCCACCTGTAATCCCAGCAGCATTTACATACTCATGAAGGACCATGTGGTCACGCATCCTGCCAGAGGAGAGAGAGAAAAGGCGGGTGCGGGGCTTTGGGTGAGTAGGA	CGGTGTTTAGACTCCACTGATG	CGGTGTTTAGACTCCACTGATG	8	0.496591
P0006_A05	PSMB1	ENST00000262193	C	CACAGATCAGTCCTTCCTTA	TACAAAATCAACCAGGTCTGAACTGATTGGTGATAAGAGCACACAGATCACATCATATCGGTAAAGGCCTTTTGCCACTCCTTGAAGTTGAGCTCGGTACCACTTCCTGGACCTTGAAACAAAACTTCCAATCCGCCACCGTCCTTCCTTAAGGAAACAGTTTCCTCCCTGATGCCCTCTTTGGTCACTATGCAGATCCG	CTTGGACAGAGCCATGCG	CTTGGACAGAGCCATGCG	8	0.374793
P0002_F06	ZNF326	ENST00000340281	N	TCTGCCATGGACTTCGAGGA	CGGCCATAGCTCAGCCTAGCGCCGCCAAGGCCGACGGCCCTCAGCCTCTGCCATGCGTGACCACATGGTCCTTCATGAGTATGTAAATGCTGCTGGGATTACAGGTGGCGGATTGGAAGTTTTGTTTCAAGGTCCAGGAAGTGGTGACTTCGAaGACGGTAAGCGCTGCCTCTGGCTGGTCGGCGCAGCTGGCAGGAGGC	CCCAAAGAGGCCGACTC	CCCAAAGAGGCCGACTC	8	0.367852
P0005_C04	DnaJC2	ENST00000379263	N	CAGAAGCAGCATGATGGCGC	TCAGAGCGTGGGTGATGGCGGTGCCCCGGCCGTCCGCGGCGCTTGGCAGAAGCAGACCACTTCCTGGACCTTGAAACAAAACTTCCAATCCGCCACCCATCATATCGGTAAAGGCCTTTTGCCACTCCTTGAAGTTGAGCTCGGTCATGATGGCGCCGGGTCTAGCCCGGTGGGCGCAGCGGCTCACGTCCCGGGCGGAG	AGTGCTTACTGGTCGTCTCCAT	AGTGCTTACTGGTCGTCTCCAT	8	0.302516
P0001_D04	ESYT1	ENST00000394048	N	GGCACAATGGAGCGATCTCC	GGCAACCTCCAGCCAGTCCCTGGGTCGGGCGGATCCTCCCAGAGGTGGCACAATGACCGAGCTCAACTTCAAGGAGTGGCAAAAGGCCTTTACCGATATGATGGGTGGCGGATTGGAAGTTTTGTTTCAAGGTCCAGGAAGTGGTGAGCGATCTCCAGGAGAGGGCCCCAGCCCCAGCCCCATGGACCAGCCCTCTGCTC	CGAATGAAGTCAGCACCGC	CGAATGAAGTCAGCACCGC	8	0.261538
P0004_B03	TM7SF2	ENST00000279263	N	GAGACCATGGCCCCCACTCA	TTTCCTTGACTGACTATTGTGAGCGCCCTCTCTCTCCGGCGGAGCGGAGACCATGACCGAGCTCAACTTCAAGGAGTGGCAAAAGGCCTTTACCGATATGATGGGTGGCGGATTGGAAGTTTTGTTTCAAGGTCCAGGAAGTGGTGCCCCCACTCAGGGCCCCCGGGCCCCGCTGGAATTCGGAGGGCCCCTGGGTAATG	CTCTTAGTTCACCCGCTCCAG	CTCTTAGTTCACCCGCTCCAG	8	0.248891
P0006_C08	PSMB2	ENST00000373237	C	ATGATGTTAGGAGCCCTGTT	aaggagcccatcaaaaaaaaGTTCCCTGGCAAGTGGGAGGGAGGACATGATGTTACATCATATCGGTAAAGGCCTTTTGCCACTCCTTGAAGTTGAGCTCGGTACCACTTCCTGGACCTTGAAACAAAACTTCCAATCCGCCACCGGAGCCCTGTTTGGGGAAGGAAATGTTATCCAGGTCATGGATGCCATTTTTGTCA	GTCTCTCTGCAGCTCCAGAAAC	GTCTCTCTGCAGCTCCAGAAAC	8	0.120836
P0004_G07	PTDSS1	ENST00000517309	N	CGGGCCATGGCGTCCTGCGT	GGCCTTCTCGGGCTGGGGCCGCCGCCACCGCGGCAGGACGGGGAGGCGGGCCATGACCGAGCTCAACTTCAAGGAGTGGCAAAAGGCCTTTACCGATATGATGGGTGGCGGATTGGAAGTTTTGTTTCAAGGTCCAGGAAGTGGTGCGTCCTGCGTGGGGAGCCGGACCCTAAGCAAGGATGATGTGAACTACAAAATGC	CGGTAGAAGAAGTCAATGGTGA	CGGTAGAAGAAGTCAATGGTGA	8	0.0497152
P0002_E06	PFDN6	ENST00000374607	C	GGCAAGGCCTGACCCCATGG	GCAGCAGGAGTTCCAGCGGGCCCAGGCAGCAAAGGCAGGGGCTCCTGGCAAGGCCGGTGGCGGATTGGAAGTTTTGTTTCAAGGTCCAGGAAGTGGTCGTGACCACATGGTCCTTCATGAGTATGTAAATGCTGCTGGGATTACATGACCCCATGGTggggggaggggaggggaggggagggAATGAGGCAGCTCTAGGA	ACAGGTGGTGTGTGTTAAGGTG	ACAGGTGGTGTGTGTTAAGGTG	8	0.0313849
P0005_D03	HSF1	ENST00000528838	C	CTGTCTCCTAGAGGCCCCGG	CATCTCCCTGCTGACAGGCTCGGAGCCTCCCAAAGCCAAGGACCCCACTGTCTCCGGTGGCGGATTGGAAGTTTTGTTTCAAGGTCCAGGAAGTGGTACCGAGCTCAACTTCAAGGAGTGGCAAAAGGCCTTTACCGATATGATGTAGAGGCCCCGGAGGAGCTGGGCCAGCCGCCCACCCCCACCCCCAGTGCAGGGCT	CGTTTGTCCTACTGGGGCTAT	CGTTTGTCCTACTGGGGCTAT	9	0.548041
P0003_H02	CENPA	ENST00000335756	N	GTGTCATGGGCCCGCGCCGC	CAGCCCGAGCAGGAGCCGTGGGACCGGGCGCCAGCACCCTCTGCGGCGTGTCATGACCGAGCTCAACTTCAAGGAGTGGCAAAAGGCCTTTACCGATATGATGGGTGGCGGATTGGAAGTTTTGTTTCAAGGTCCAGGAAGTGGTGGCCCGCGCCGCcggagccgaaagcccgaggccccgaggaggcgcagcccgagcc	CTGCGAGCCTCGGTTTTCT	CTGCGAGCCTCGGTTTTCT	9	0.390693
P0004_G09	PLA2G16	ENST00000323646	N	GGCGCACGCATCTTCCCTCG	GGGGCTcccagccccgcccagccccgcctcgccccgcACTTACAATGGGCGCACGACCACTTCCTGGACCTTGAAACAAAACTTCCAATCCGCCACCCATCATATCGGTAAAGGCCTTTTGCCACTCCTTGAAGTTGAGCTCGGTCATCTTCCCTCGCGGTGTGGACCCTCAAGGCCAGGCTCGATTTCGCTGCGTAGAT	CAACAGAAGCCGCAGTCC	CAACAGAAGCCGCAGTCC	9	0.344825
P0003_D02	LDLR	ENST00000558518	C	ACGTGGCGTGAACATCTGCC	GCTGTTTACCATTTGTTGGCAGAGACAGATGGTCAGTCTGGAGGATGACGTGGCGGGTGGCGGATTGGAAGTTTTGTTTCAAGGTCCAGGAAGTGGTACCGAGCTCAACTTCAAGGAGTGGCAAAAGGCCTTTACCGATATGATGTGAACATCTGCCTGcAGTCCCGTCCCTGCCCAGAACCCTTCCTGAGACCTCGCCG	TCTGCCTCCCAGATGAATAAAT	TCTGCCTCCCAGATGAATAAAT	9	0.207605
P0006_A11	PSMD2	ENST00000310118	C	ATGATCTCTAAGTGACCACC	TACCCCCATTCTGGAAGGTTTTGTTATCCTTCGGAAGAACCCCAATTATGATCTCGGTGGCGGATTGGAAGTTTTGTTTCAAGGTCCAGGAAGTGGTACCGAGCTCAACTTCAAGGAGTGGCAAAAGGCCTTTACCGATATGATGTAAGTGACCACCAGGGGCTCTGAACTGCAGCTGATGTTATCAGCAGGCCATGCAT	CAGTAACAAAAGAGCAGGAGGC	CAGTAACAAAAGAGCAGGAGGC	9	0.146403
P0003_F03	SEC13	ENST00000350697	C	CTTGTCACTGCTCGTTCTGC	GGGCAGTCCTGGAGCTGGCGGGTGGGGAGCCAGGCCCCACCTGTCTTGTCACATCATATCGGTAAAGGCCTTTTGCCACTCCTTGAAGTTGAGCTCGGTACCACTTCCTGGACCTTGAAACAAAACTTCCAATCCGCCACCCTGCTCGTTCTGCTGcCCCTCTGTCACTGATGCTGATACGGAGCCCTGGCCCTTGTTGA	TGATAATCTGCTTGTGCACTGA	TGATAATCTGCTTGTGCACTGA	10	0.301344
P0005_F09	PDCD6IP	ENST00000307296	N	GATCATGGCGACATTCATCT	TAAGCTGTCCGCGGTCTGTTTGGCCCGAACGGCGGCGGAGGCGCTGATCATGGCGACCGAGCTCAACTTCAAGGAGTGGCAAAAGGCCTTTACCGATATGATGGGTGGCGGATTGGAAGTTTTGTTTCAAGGTCCAGGAAGTGGTACATTCATCTCGGTGCAGCTGAAAAAGACCTCAGAGGTGGACCTGGCCAAGCCGC	GCAGTACTGGGCCTGCTCT	GCAGTACTGGGCCTGCTCT	10	0.215193
P0004_C02	CERS2	ENST00000271688	C	TGGTTCAGTCATTCTTACGA	GTTCCTTGGCTTTATGCATTAATCTGGGAGGCAGCTGGAGTAATGGTTCACATCATATCGGTAAAGGCCTTTTGCCACTCCTTGAAGTTGAGCTCGGTACCACTTCCTGGACCTTGAAACAAAACTTCCAATCCGCCACCGTCATTCTTACGgTGGTTGTTATTGAGGATGGGGTGGCCATTGGCTAGGGGCCGGCTCTT	TAACCCTTCTTGTCCCTTTTCC	TAACCCTTCTTGTCCCTTTTCC	10	0.171159
P0003_F07	TMED10	ENST00000303575	C	TCATTACTCAATCAATTTCT	GTTCTGCTGGCTGAGGTACAAGGTGGGAGGAGAATATGCCTCATTCATTACTCCATCATATCGGTAAAGGCCTTTTGCCACTCCTTGAAGTTGAGCTCGGTACCACTTCCTGGACCTTGAAACAAAACTTCCAATCCGCCACCAATCAATTTCTTGGCCTTGAAGAAGCGTCGCAGGTAGAAGACCTGCCAGGTAGCTAG	AGAGTCAACAAACACTCGGGTC	AGAGTCAACAAACACTCGGGTC	11	0.58891
P0002_E09	ARFIP2	ENST00000396777	C	AGCTCACTGCTCCTCTAGCC	GGGCTGCCCTTCCCAATGTCTTTCTTGATAGCCAAGTTGGGCTGGGAGCAGCTCATGTAATCCCAGCAGCATTTACATACTCATGAAGGACCATGTGGTCACGACCACTTCCTGGACCTTGAAACAAAACTTCCAATCCGCCACCCTGCTCCTCTAGCCAACTGGGTTTCTCAGCTCCTGGAGGCCGCAGCTTGATGTTG	AGATCAAGGTGATGCACAAGC	AGATCAAGGTGATGCACAAGC	11	0.213303
P0003_D12	KIAA0319L	ENST00000325722	C	GCTACAGGATCTCCTCCCGC	GCTGGGCCCTGCCCTGAGGAGACAGACCAGGTGGCTACAGCATCATATCGGTAAAGGCCTTTTGCCACTCCTTGAAGTTGAGCTCGGTACCACTTCCTGGACCTTGAAACAAAACTTCCAATCCGCCACCGATCTCCTCCCGCGGtgaCCTGGCCTTCAGAGGGGTCTGCCCGTTGGGTACAGAGCCATTCTGACCATGC	AGCGATGATGCCATCTTTACAT	AGCGATGATGCCATCTTTACAT	13	0.459971
P0001_B08	CFAP298	ENST00000290155	N	GAACCATGGCGGTCCCGCCG	GCGCCTGCAGCAGGAACTGGCTCTCGTCGCCCCGCTTCACGTGCAGCAGAACACCACTTCCTGGACCTTGAAACAAAACTTCCAATCCGCCACCCATCATATCGGTAAAGGCCTTTTGCCACTCCTTGAAGTTGAGCTCGGTCATGGCGGTCCCGCCGAGTTACTGAGGCGTTGAGAAGGCCCCGGCTGCGTGGCCCGCG	ACCTTGAGCCGCCCATTATAG	ACCTTGAGCCGCCCATTATAG	13	0.428426
P0001_B07	C1orf123	ENST00000294360	C	ATCAGCACTTCACAAACTGG	TCTCAGTTCTTAAGGGCAACTGGGAAGGAAGAGGGATCACATCATATCGGTAAAGGCCTTTTGCCACTCCTTGAAGTTGAGCTCGGTACCACTTCCTGGACCTTGAAACAAAACTTCCAATCCGCCAGAGCACTTCACAAACTGGTGTGTGACCTCATAGATTCCCACAGACTCCTGGGCCTTTTCATCATAGTCAGTCC	GTCCAGCATGCAGATTGTGAAG	GTCCAGCATGCAGATTGTGAAG	13	0.214401
P0005_F11	VPS4A	ENST00000254950	C	GAGTTAAAAGCTGCTTCACT	CCTCCTGAAAGTGAAGAAATTCTCAGAGGACTTTGGGCAAGAGAGTGGTGGCGGATTGGAAGTTTTGTTTCAAGGTCCAGGAAGTGGTACCGAGCTCAACTTCAAGGAGTGGCAAAAGGCCTTTACCGATATGATGTAAAAGgTcCTaCACTTGGGCAATGGTGAAGGTGGGAGGTTGATTGGGGCAAATCCAGGCACTC	GGGAACTCTGTATTGACTGGGA	GGGAACTCTGTATTGACTGGGA	13	0.149691
P0005_H08	NUP35	ENST00000295119	C	CTGGTAGTAGAACACCAAGA	AAAAAGATGAAAGTCTTGTATCCAAAGCAATGGAGTACATGTTTGGCTGGGGTGGCGGATTGGAAGTTTTGTTTCAAGGTCCAGGAAGTGGTACCGAGCTCAACTTCAAGGAGTGGCAAAAGGCCTTTACCGATATGATGTAaTAGttCACCAAGAAGGAGGTTGCTACACTAAAACAGAGTTAGCAGAGTGCTGCTGGT	ATGAGATAGCTATCCAATACTGCA	ATGAGATAGCTATCCAATACTGCA	13	0.104651
P0003_C07	GOLGA7	ENST00000357743	C	AAGATAAACCGAAGAATTAA	GCTGTTTAGATTGAAATTACCATTTATGAAGACAGAGGCATGAGCAGTGGAAGAGGTGGCGGATTGGAAGTTTTGTTTCAAGGTCCAGGAAGTGGTACCGAGCTCAACTTCAAGGAGTGGCAAAAGGCCTTTACCGATATGATGTAgACCGAAGAATTAAAGcTAAATATGAAATGATATGGCTTGTATGCAGCTTTTGC	TGGGCCGAATACACATTTTAA	TGGGCCGAATACACATTTTAA	13	0.0953751
P0004_A03	HMGCR	ENST00000287936	C	TGTTCCAGTTCAGAACTGTC	TAGGTCGAAGATCAATTTACAAGACCTCCAAGGAGCTTGCACCAAGAAGACAGCCGGTGGCGGATTGGAAGTTTTGTTTCAAGGTCCAGGAAGTGGTACCGAGCTCAACTTCAAGGAGTGGCAAAAGGCCTTTACCGATATGATGTGAATAGggCGACAGTTCTGAACTGGAACATGGGCATTGGGTTCTAAAGGACTAA	CATGGAAAGAACCTGAGACCTC	CATGGAAAGAACCTGAGACCTC	13	0.0840563
P0006_D01	PSMD14	ENST00000409682	N	ATGGACAGACTTCTTAGACT	TTGTGCTTAGGAACGTTTTTTCTTTGTTTCTGTTTTCTAGAAATATGGACACCGAGCTCAACTTCAAGGAGTGGCAAAAGGCCTTTACCGATATGATGGGTGGCGGATTGGAAGTTTTGTTTCAAGGTCCAGGAAGTGGTAGAttgCTTAGACTTGGAGGAGGTATGCCTGGACTGGGCCAGGTTAGTATATAGTCTCTT	CTGTTAGGTGATTTTCTTGGGG	CTGTTAGGTGATTTTCTTGGGG	14	0.267941
P0003_H07	CCNB1	ENST00000256442	C	TGTAACTTGTAAACTTGAGT	CAGCTGAATTCTGCACTAGTTCAAGATTTAGCCAAGGCTGTGGCAAAGGTGGGTGGCGGATTGGAAGTTTTGTTTCAAGGTCCAGGAAGTGGTACCGAGCTCAACTTCAAGGAGTGGCAAAAGGCCTTTACCGATATGATGTAACTTGTAAACTTGAGTTccAGTACTATATTTACAAATAAAATTGGCACCATGTGCCA	CCGCTACCCTACAGTAGGAAGT	CCGCTACCCTACAGTAGGAAGT	15	0.165582
P0006_G01	PPIP5K2	ENST00000358359	C	AATGAAATCTTAGCAGAAGC	acagaaacgcatgaacacaaaaaaaaCACTGGGAAAAAGAAAGGTGGCGGATTGGAAGTTTTGTTTCAAGGTCCAGGAAGTGGTACCGAGCTCAACTTCAAGGAGTGGCAAAAGGCCTTTACCGATATGATGTGAAATCTatGCAGttGCTccAACTTTTTATACTTATAAAAATAGTATGTTCTTATGTTTCTCCTTAT	TCCAGATCATGACAACAGTTCC	TCCAGATCATGACAACAGTTCC	15	0.0522453
P0005_E08	NEDD4	ENST00000435532	C	AATCAACTCCATCAAAGCCC	AAACTATGGCAGTAAAAACACTACAGATTGTTATTTGTAATCTAATCCATCATATCGGTAAAGGCCTTTTGCCACTCCTTGAAGTTGAGCTCGGTACCACTTCCTGGACCTTGAAACAAAACTTCCAATCCGCCACCAACaCCgTCAAAGCCCTGtGTGTTTTCAATTGCCATCTGAAGTTTATCCCATAATTCTTCAAA	GGTGGTACTTGCTTTGTCAGTG	GGTGGTACTTGCTTTGTCAGTG	16	0.24432
P0006_G05	PTEN	ENST00000371953	C	CTGAATTTTTTTTTATCAAG	CTTTTGATGAAGATCAGCATACACAAATTACAAAAGTCGGTGGCGGATTGGAAGTTTTGTTTCAAGGTCCAGGAAGTGGTACCGAGCTCAACTTCAAGGAGTGGCAAAAGGCCTTTACCGATATGATGTGAAtttAAAttttaCAAGAccGATAAAACACCATGAAAATAAACTTGAATAAACTGAAAATGGACCttttt	CAAGATTGGTCAGGAAAAGAGAA	CAAGATTGGTCAGGAAAAGAGAA	16	0.0714286
P0005_A07	BAG4	ENST00000287322	C	TGAAAGGATTTAGAACAAAG	TTGTAAGATTCAGGCCATACTGGaaaaattagaaaaaaaaGGATTAGGTGGCGGATTGGAAGTTTTGTTTCAAGGTCCAGGAAGTGGTACCGAGCTCAACTTCAAGGAGTGGCAAAAGGCCTTTACCGATATGATGTGAAAGGATTatGAACAAAGTccAAGCCTGTTACTAACTTGACCAAAGAACACTTGATTTGGTT	AAATCAAAGGAAAGCTGGAATG	AAATCAAAGGAAAGCTGGAATG	17	0.142263
P0005_C07	DNAJC25	ENST00000313525	N	GGGGCGCCGCTGCTCTCTCC	CTGCAGAATCGCTGGGGTGGCAGAGCCGCCAGCGAGGCTGGGGATGGGGGCGACCGAGCTCAACTTCAAGGAGTGGCAAAAGGCCTTTACCGATATGATGGGTGGCGGATTGGAAGTTTTGTTTCAAGGTCCAGGAAGTGGTCCGCTGCTCagcCCCGGCTGGGGAGCCGGggctgccggccggcgctggtggatgctgc	AGTAGAGCCCCTCCACCAGG	AGTAGAGCCCCTCCACCAGG	17	0.0294899
P0003_B03	CSNK2A1	ENST00000217244	C	TGCTGAGCGCCAGCGGCAGC	CCCACCTCTGCTCAGGCATCAGGAGACAGATAGGGCCGTTACTGCTGAGCCATCATATCGGTAAAGGCCTTTTGCCACTCCTTGAAGTTGAGCTCGGTACCACTTCCTGGACCTTGAAACAAAACTTCCAATCCGCCACCGCCtGCGGCtGCTGGAACAGGCATCCCAAGGGGGTTGGCAGCAGCAATCACTGGTGAGCC	GGCTCACTGACAGCTCTTTTCT	GGCTCACTGACAGCTCTTTTCT	18	0.26839
P0003_E02	LAMP2	ENST00000200639	C	ATTGCTCATATCCAGCATGA	TAAGAAAATCTTGTTATTTGCATGTATTTTTATATAATCAATCAGGTTGCAGATTCTACATCATATCGGTAAAGGCCTTTTGCCACTCCTTGAAGTTGAGCTCGGTACCACTTCCTGGACCTTGAAACAAAACTTCCAATCCGCCACCAAATTGCTCATAaCCAGCATGgTGaTGCTTGAGACCAATAAAATAAGCCAGC	TCTCAATTGTCCTTTCTCCACA	TCTCAATTGTCCTTTCTCCACA	19	0.123371
P0005_B11	DNAJC12	ENST00000225171	C	CATAGTTTCTGAACTTCCTC	CAGTCTTGCTCTTCCTCATTTTTTGAAGCAGAGATATTTCATATCATCATATCGGTAAAGGCCTTTTGCCACTCCTTGAAGTTGAGCTCGGTACCACTTCCTGGACCTTGAAACAAAACTTCCAATCCGCCACCTTCATAGTTgcgGAACTTCCTcaacaaTTCTGAGGGAGCATCCTTGGACCAGCGGAAACGAAGGTG	TCGACTTTTCCTACTTCTGATTTT	TCGACTTTTCCTACTTCTGATTTT	22	0.0606634
P0006_G12	INPP5A	ENST00000368594	N	CAGCAGCACCGCGGTGCCCG	cccgGGCACCATGGCGGGGAAGGCGGCCGCCCCGGGCACCGAGCTCAACTTCAAGGAGTGGCAAAAGGCCTTTACCGATATGATGGGTGGCGGATTGGAAGTTTTGTTTCAAGGTCCAGGAAGTGGTACCGCGGTGCTGCTGGTCACGGCCAACGTGGGCTCGCTCTTCGACGACGTAAGTCCCCCGTGCCGGCGGCAGG	AGGCTTGCAGTTCGGGAC	AGGCTTGCAGTTCGGGAC	22	0.0601374
P0006_A02	PSMA4	ENST00000413382	C	CAGAGATTTTATTACTCATT	agcgtgagaagaaagaaaaagaacagaaagaaaagGATAAAGGTGGCGGATTGGAAGTTTTGTTTCAAGGTCCAGGAAGTGGTACCGAGCTCAACTTCAAGGAGTGGCAAAAGGCCTTTACCGATATGATGTAGAATCAGAagTTTTtaTACTCATTTGcGGCACCATTTCAGTGTAAAAGCAGTCCTACTCTTCCACAC	CAATTGGACAGAAATGACAAGG	CAATTGGACAGAAATGACAAGG	23	0.309033
P0002_H05	CLINT1	ENST00000411809	C	AAAATTGGCGAAATTTGCAA	GCACAGCTAAAAATTCTTCATTCAATCTGCTTCTTTTACAATCTCTTATGTAATCCCAGCAGCATTTACATACTCATGAAGGACCATGTGGTCACGACCACTTCCTGGACCTTGAAACAAAACTTCCAATCCGCCACCTTTGCTAAAATTGGCGAAgTTaGCgAAtGCATCTTGCTTGGGTTGCACAGTTCCAGAAGTCA	TGATGGGCATGAACATGAA	TGATGGGCATGAACATGAA	23	0.122362
P0004_E11	AGPAT3	ENST00000398063	C	TGGCTGTGACTGAACACACG	GAAAAAGGCTCCAGCTACGGAAACCAAGAGTTTAAGAAAAAGGAAGGTGGCGGATTGGAAGTTTTGTTTCAAGGTCCAGGAAGTGGTACCGAGCTCAACTTCAAGGAGTGGCAAAAGGCCTTTACCGATATGATGTAATTAAgtGCTGTGACTGAACACACGCccCCCTGACGGTGGTATCCAGTTAACTCAAAACCAAC	CTGACAGGCCTTCTGAATTCTT	CTGACAGGCCTTCTGAATTCTT	24	0.080246
P0004_B02	CYP51A1	ENST00000450723	C	TTCGTTTGTAACGGATAACT	AGTGATAATCACATATATTCGTTCCTTGCAACCTTTTTCACATCATATCGGTAAAGGCCTTTTGCCACTCCTTGAAGTTGAGCTCGGTACCACTTCCTGGACCTTGAAACAAAACTTCCAATCCGCCACCTTTTGAtcgTCGcTTGTAtCtGATAACaGGGTTTTCAGGGGTGTGAATCATAGTTGTATAATTCACAGTG	CATCGTTGTATTGGGGAAAATT	CATCGTTGTATTGGGGAAAATT	25	0.0908882
P0003_G02	ARCN1	ENST00000264028	N	GCAGCGGTCTGCACAAAAGC	AATAATTAGTACTTACTTATGCATATGTTCCTGGCAGGTGCTGTTGGCAGCAACCGAGCTCAACTTCAAGGAGTGGCAAAAGGCCTTTACCGATATGATGGGTGGCGGATTGGAAGTTTTGTTTCAAGGTCCAGGAAGTGGTGCGGTgTGtACtAAgGCAGGAAAGGCTATTGTTTCTCGACAGTTTGTGGAAATGACCC	GGTAGACATATCTTACACTCTCTGT	GGTAGACATATCTTACACTCTCTGT	26	0.20259
P0002_B08	VAMP8	ENST00000263864	N	GTGGAGGAAATGATCGTGTG	TTGGTCTAATTAACCCCGTGTTGCCGCACAGGAGGAAGCCAGTGAAGGTGGAGGACGTGACCACATGGTCCTTCATGAGTATGTAAATGCTGCTGGGATTACAGGTGGCGGATTGGAAGTTTTGTTTCAAGGTCCAGGAGGTTCTAATGATCGTGTGCGGAACCTGCAAAGTGAGGTGGAGGGAGTTAAGAATATTATGA	CTGTCTCACTGTGGCTTCCA	CTGTCTCACTGTGGCTTCCA	30	0.154707
P0003_E11	SEC24B	ENST00000265175	C	AAGAAAAAGATCTATAACCT	TGAATTTTTGCTTCATGTTCAGCAGCAGGGTGGCGGATTGGAAGTTTTGTTTCAAGGTCCAGGAAGTGGTACCGAGCTCAACTTCAAGGAGTGGCAAAAGGCCTTTACCGATATGATGATTTGTAAGTGAAGTAGAATAAAATTGAATAAGAAAAAGATCTATAACCTAccTAAAGCATAATCTGTCAGAGAAGCGCGTG	TCTGTCAAGTTCTTTCTTCCCC	TCTGTCAAGTTCTTTCTTCCCC	38	0.0046044

## Sheet: Supplementary_Table_3
# Supplementary Table 3, related to Figure 5
Entry	internal_ID	gene_target	Genome	Chromosome	Edit position coordinate	Primer Pair 1 For	Primer Pair 1 Rev	Primer Pair 1 For tm	Primer Pair 1 Rev tm	Primer Pair 1 Prod Size	Primer Pair 2 For	Primer Pair 2 Rev	Primer Pair 2 For tm	Primer Pair 2 Rev tm	Primer Pair 2 Prod Size	Primer Pair 3 For	Primer Pair 3 Rev	Primer Pair 3 For tm	Primer Pair 3 Rev tm	Primer Pair 3 Prod Size
1	A02	BICC1	ensembl_GRCh38_latest	10	58513146	TGCAGGGGGACGAGCTAG	CTCCTCGCTCCACTCCGG	60.76	61.52	266	CTGCAGGGGGACGAGCTA	CTCCTCGCTCCACTCCGG	60.76	61.52	267	CAGGGGGACGAGCTAGCG	CTCCACTCCGGGCTGTGC	61.91	62.77	257
2	A03	CSDE1	ensembl_GRCh38_latest	1	114718172	GAGGAAGGTGTTAAAACTGGTGT	AGTTTCATTTCGGAATAGTGAATGT	58.8	57.31	280	AGGAAGGTGTTAAAACTGGTGT	AGTTTCATTTCGGAATAGTGAATGT	57.75	57.31	279	GTGTTAAAACTGGTGTAATAGCTCA	AGTTTCATTTCGGAATAGTGAATGT	57.57	57.31	273
3	A04	HDLBP	ensembl_GRCh38_latest	2	241266867	GCTTTAGAGGGAGCAATGCC	TGCTGGTAAAAAAGAGAGTAAAACT	58.97	57.12	278	GGCTTTAGAGGGAGCAATGC	TGCTGGTAAAAAAGAGAGTAAAACT	58.97	57.12	279	AGCAATGCCTTAGACATTACCA	AGTTTGCTGGTAAAAAAGAGAGTAA	57.76	57.12	271
4	A05	LARP1	ensembl_GRCh38_latest	5	154814093	CAGTCTTCCAGCAGGCCTG	CAGCACAAAGGCCTGTCCTA	60.38	59.96	254	CAGTCTTCCAGCAGGCCTG	GCACAAAGGCCTGTCCTAGT	60.38	59.96	252	CCCTCCCAGTCTTCCAGCAG	TGTCCTAGTAACTCCAGGCC	61.91	58.14	247
5	A06	LIN28B	ensembl_GRCh38_latest	6	104957253	GCACATTAGACCATGCGAGC	ATGGGGGGTTGGGAGGTAAT	59.69	60.25	278	GCACATTAGACCATGCGAGC	GATGGGGGGTTGGGAGGTAA	59.69	60.92	279	GGAAAGCACATTAGACCATGCG	CCAGTATTGGGGTAAAAGGGGA	60.22	59.42	261
6	A07	MEX3B	ensembl_GRCh38_latest	15	82043163	CCGGGAAGGAGAAGGGAGA	TCGAGAGCGAAGTGATTGCC	60	60.46	264	CGGGAAGGAGAAGGGAGAGG	TCGAGAGCGAAGTGATTGCC	61.05	60.46	263	CTCTCGGATCTCAGAGTGTTGG	GTGATTGCCGCGCTGGTG	59.9	62.47	280
7	A08	NOVA1	ensembl_GRCh38_latest	14	26447962	ACACATTGTCAACATAGTCGCA	TACCTGGCACAAGGAATCGG	58.6	59.75	275	ACACATTGTCAACATAGTCGCA	TGGCACAAGGAATCGGAAGG	58.6	60.32	271	ACATAGTCGCATTCATTTGCAT	AGGAGAATTCGTACCTGGCAC	57.09	59.79	275
8	A09	PCBP1	ensembl_GRCh38_latest	2	70087746	GACTACGCTGCGGCCTCC	CCTCGCGGATCCTCTTAACC	62.87	59.97	283	GACTACGCTGCGGCCTCC	CCCTCCGAGATGTTGATCCG	62.87	59.97	314	GACTACGCTGCGGCCTCC	GAGTGATGATTCTCTCCGGACA	62.87	59.31	340
9	A10	PUM1	ensembl_GRCh38_latest	1	30933214	GGAGGGAGTAATCCTGGAGC	GTCTTTCCTCCCCAGATCCG	58.95	59.53	277	GGGAGTAATCCTGGAGCAACC	GTCTTTCCTCCCCAGATCCG	60.13	59.53	274	TGATTCCTTTTTTGGAGGAGGGA	CCCACATCGCAACTCTTCGT	59.6	60.67	271
10	A11	PUM2	ensembl_GRCh38_latest	2	20327358	TTCCAGGAAGGGAGATGGTT	GCTTCCCTTTCTCAGATCATGC	57.94	59.38	278	TTTCCAGGAAGGGAGATGGT	GCTTCCCTTTCTCAGATCATGC	57.94	59.38	279	CAGGAAGGGAGATGGTTAAAAAAA	TCAGTGCTTCCCTTTCTCAGA	57.34	58.67	280
11	A12	SRBD1	ensembl_GRCh38_latest	2	45389313	GGGAAAAGGAAATCAAACTGTTGG	GTGGGGAAATCTGGGCTGAT	58.94	59.74	362	AGGGAAAAGGAAATCAAACTGTTGG	GTGGGGAAATCTGGGCTGAT	60.16	59.74	363	AGGGAAAAGGAAATCAAACTGTTGG	GGCTGATTCCCATACGAAATGT	60.16	58.79	350
12	B01	SAMD4A	ensembl_GRCh38_latest	14	54788941	CGTAGGTGCCCTTCTCTGC	GACCAGGGGGAAAAAAGGCT	60.15	60.18	272	GTAGGTGCCCTTCTCTGCC	GACCAGGGGGAAAAAAGGCT	59.78	60.18	271	CCTCAGAGGCTGGGAGGC	AATCAAAACGGGAGAGGGACC	61.48	60	270
13	B02	THUMPD1	ensembl_GRCh38_latest	16	20736883	ACTACTGTGAGAACAGCATAATGC	GAATACTGAGGAGCTGGGGC	59.13	59.89	259	CACTACTGTGAGAACAGCATAATGC	GAATACTGAGGAGCTGGGGC	60.22	59.89	260	CTACTGTGAGAACAGCATAATGC	CCAGCAGGTACCAGAGAATACT	57.6	58.97	273
14	B03	RO60	ensembl_GRCh38_latest	1	193084728	TGTTTGTGGAATGACATCAAATGGT	GGTAACTTTCCATTATGCACATACT	59.93	57.43	256	TCCAGCTAAATTGATTGTTTGTGGA	GGTAACTTTCCATTATGCACATACT	59.46	57.43	271	ATTCCAGCTAAATTGATTGTTTGTG	GGTAACTTTCCATTATGCACATACT	57.11	57.43	273
15	B04	YTHDC1	ensembl_GRCh38_latest	4	68349751	CAGCTAACCTCCCCAACCC	TGTTAAGAGGCCAAGTGCGA	59.7	59.61	279	CCAGCTAACCTCCCCAACC	TGTTAAGAGGCCAAGTGCGA	59.7	59.61	280	AACCTCCCCAACCCCCAC	GCTGAGTGTTAAGAGGCCAAG	61.19	58.92	280
16	B05	YTHDF1	ensembl_GRCh38_latest	20	63196711	CCATCTGGGCAAAAATCAACGA	CCTCCAGATTTGCAGGTGCT	59.77	60.32	280	TCTGGGCAAAAATCAACGACA	CCTCCAGATTTGCAGGTGCT	58.7	60.32	277	ACGACAAGAAAGGCAAAGATG	GTACCATTCAGGGTCCCGC	57.1	60.15	280
17	B06	ZRANB2	ensembl_GRCh38_latest	1	71065077	GCAATGAAAGGCATGCACCT	TCACAGTCTTAAGAATGAATGCTGA	59.75	58.53	263	AGCAATGAAAGGCATGCACC	TCACAGTCTTAAGAATGAATGCTGA	59.75	58.53	264	TTGAAAAGCAATGAAAGGCATGC	GAATGAATGCTGAGATTTAGCTCT	59.5	57.14	258
18	B07	ADAR	ensembl_GRCh38_latest	1	154584809	CCCAAAGAAAGCAGGATAAATGGG	AGAAAGCTGCCCGTGACTAC	60.14	60.04	299	CCCAAAGAAAGCAGGATAAATGGG	TGGTGAGGCCAAGAAAGCTG	60.14	60.54	310	CCCAAAGTTTTCAGTATCACCA	AAGCTCTGCTCCTTCCGTTAC	56.53	60.07	331
19	B08	ELAVL1	ensembl_GRCh38_latest	19	7963486	ACCTTCTCACTTCTCATTCAGACA	AGGGTTTGGCTTTGTGACCA	59.41	60.03	261	ACCTTCTCACTTCTCATTCAGACA	ACAAGTGCAAAGGGTTTGGC	59.41	59.82	271	TCATTCAGACAAAGACAAACACTT	CGCGACTTCAACACCAACAA	57.24	59.62	274
20	B09	HNRNPK	ensembl_GRCh38_latest	9	83969410	TGTTGGCTTTTTAAACAGAAGCA	TCTTCTAATTGTAATGGACGTGTTT	57.92	57.03	278	TGTTGGCTTTTTAAACAGAAGCAGA	TCTTCTAATTGTAATGGACGTGTTT	60.11	57.03	278	TGGCTTTTTAAACAGAAGCAGAT	TCTTCTAATTGTAATGGACGTGTTT	57.21	57.03	275
21	B10	HNRNPM	ensembl_GRCh38_latest	19	8445001	CGAGTGGGGCCAAGGAGG	GCAAAGGACCGTGGGATACT	62.1	59.75	263	CGAGTGGGGCCAAGGAGG	GAACCCTTACCCGTGGCAAA	62.1	60.54	278	CAAGGAGGCAGCCGGGAG	AGGAACCCTTACCCGTGGC	62.48	61.6	270
22	B11	METTL3	ensembl_GRCh38_latest	14	21511221	CCAACAGCCCAGTGCCTC	CCAGGGGTCATTTTCCGGTT	60.67	60.25	246	CCAACAGCCCAGTGCCTC	AGCTCCAGGGGTCATTTTCC	60.67	59.67	250	CTCCCCGGTTGAGCCTCG	GTCTTGCTCAGCTCCAGGG	62.15	60.08	280
23	B12	NSUN2	ensembl_GRCh38_latest	5	6599929	CCCACCAGTCTGCAGTCATT	GGACAGCCAGACAATGACGT	59.96	60.32	264	GATCCCACCAGTCTGCAGTC	GGACAGCCAGACAATGACGT	60.11	60.32	267	GCTCCTATGATCCCACCAGTC	GCCAGACAATGACGTGACTG	59.65	59.21	270
24	C01	RBM24	ensembl_GRCh38_latest	6	17281584	GAAGTCAAGTCTCCAGGGCC	CCCAGTCCGTGCAACTTACA	60.04	60.25	414	GAAGTCAAGTCTCCAGGGCC	CAAATCCATAGCCCCGGGAC	60.04	60.54	396	GCGAAGTCAAGTCTCCAGGG	ACCGCCTCCTCGATCTCG	60.39	60.9	351
25	C02	SNRPA1	ensembl_GRCh38_latest	15	101281727	TCAGCAGCAGTCTTAAGCAT	CAGTGGCCACAGAACAAACA	57.22	58.9	276	TCAGCAGCAGTCTTAAGCAT	CAAACAGTGGCCACAGAACA	57.22	58.9	280	ATCAGCAGCAGTCTTAAGCA	TTGCATGCTAAGGGAATGGA	57.22	57.18	256
26	C03	SRSF1	ensembl_GRCh38_latest	17	58007135	GAGGTCGATGTCGCGGATAG	CGAGCTGATAAAGGCGCCAT	60.11	60.88	265	TTCTTGAGGTCGATGTCGCG	CGAGCTGATAAAGGCGCCAT	60.46	60.88	270	GCGCCGTATTTGTAGAACAC	TGTCTCCCCCCCATATCCG	57.57	60.15	270
27	C04	STAU1	ensembl_GRCh38_latest	20	49166199	ACCTGCATTTTCAGAGGGCA	AGGTGACACCATTTTGACTGA	59.89	57.42	314	ACCTGCATTTTCAGAGGGCA	AGGTGACACCATTTTGACTGAA	59.89	58.1	314	GAGGGCAGAGAGCTAGTAGT	TCAGTAGGTGACACCATTTTGACT	57.64	59.9	306
28	C05	STRBP	ensembl_GRCh38_latest	9	123184132	AGTGCCATCTTTATATGACACACT	TGAGCTGTCAGGGGACTCAG	58.01	60.9	259	AGTGCCATCTTTATATGACACACT	CTGAGCTGTCAGGGGACTCA	58.01	60.9	260	GTGCCATCTTTATATGACACACTAA	CAGACATTTGCTATATTGACGCTGA	57.21	59.77	280
29	C06	TARBP2	ensembl_GRCh38_latest	12	53501411	CTCCATATCCCAGCGTGCC	CAGGCCAGGTGCATGCTG	60.3	61.45	280	CATATCCCAGCGTGCCCC	CAGGCCAGGTGCATGCTG	60.28	61.45	277	ATATCCCAGCGTGCCCCG	CCCTCAGGCCAGGTGCAT	61.94	61.74	280
30	C07	TUT1	ensembl_GRCh38_latest	11	62575097	GAGCAGCTGCAGGAAGTTCT	AGCTTTGTGGCGTCTGTCTC	60.32	60.6	254	GAGCAGCTGCAGGAAGTTCT	GAGCTTTGTGGCGTCTGTCT	60.32	60.6	255	CCCATGTTCGGGGTCAGAC	TCTGTCTCCCCGGCTGAC	60.08	60.68	263
31	C08	ZFP36	ensembl_GRCh38_latest	19	39408696	CCGACCCTGATGAATATGCCA	TGCATTCTGGAAAAGGGGAT	59.93	57.07	280	CCGACCCTGATGAATATGCCA	TGCATTCTGGAAAAGGGGATT	59.93	57.81	280	GGGATCCGACCCTGATGAAT	AGGGGATTACTTGATTACTGTCC	58.94	57.37	272
32	C09	PRPS1	ensembl_GRCh38_latest	X	107628631	CGGGAATGTAAGATGGCGGA	GTCAGGGTCCCAACTTGGTC	59.89	60.25	270	CGGGAATGTAAGATGGCGGA	AGTCAGGGTCCCAACTTGGT	59.89	60.7	271	TGTAAGATGGCGGAGTAGCA	GGTCTAGTCAGGGTCCCAAC	58.52	59.1	270
33	C10	APOBEC3B	ensembl_GRCh38_latest	22	38992442	GCCTCCTTCTCTTTCCCACC	GCACATTGCTTTGCTGGTGT	60.03	60.25	280	CTTCTCTTTCCCACCTCCCG	GCACATTGCTTTGCTGGTGT	59.75	60.25	275	CTTTCCCACCTCCCGCATC	CATTGCTTTGCTGGTGTCTGT	60.45	59.66	267
34	C11	ADSL	ensembl_GRCh38_latest	22	40366519	TCCCCTGACATTGGAAAAGGT	ACAGGAAAGCACCATGGGAA	59.21	59.52	303	TCCCCTGACATTGGAAAAGGT	AACAGGAAAGCACCATGGGA	59.21	59.52	304	AGGTTTCAGTGGTATCCCCTG	ACCATGGGAAGAAGAAAGTGCT	59.08	59.89	307
35	C12	ATIC	ensembl_GRCh38_latest	2	215312145	ATAAGCCCGGAAACAGCTCC	GGACGCTGGCTTTCAATCCC	60.11	61.66	268	ATAAGCCCGGAAACAGCTCC	GGGACGCTGGCTTTCAATCC	60.11	61.66	269	CCACGTGATAAGCCCGGAAA	TTTCAATCCCGCAGCGCC	60.39	61.44	265
36	D01	ADSS2	ensembl_GRCh38_latest	1	244409589	ACTGGAAACAACTGTAGGGCT	GGGGACTACCTGTTTTAATCCCA	59.23	59.73	265	ACTGGAAACAACTGTAGGGCT	AGGGGACTACCTGTTTTAATCCC	59.23	59.47	266	ACAACTGTAGGGCTTCAAACT	TGGTGATACTGAGAAAAGTAGGGG	57.42	59.53	278
37	D02	HPRT1	ensembl_GRCh38_latest	X	134460314	TGCTTCTCCTCAGCTTCAGG	GCGTGACGTAAAGCCGAAC	59.39	59.87	346	CCTGCTTCTCCTCAGCTTCA	GCGTGACGTAAAGCCGAAC	59.39	59.87	348	CGAACCTCTCGGCTTTCCC	CCATTCCGTCCTCCCTGC	60.45	59.81	330
38	D03	PNP	ensembl_GRCh38_latest	14	20476598	TCATGGATTATGAAAGCCTGGAGA	TGGGAAAGGTGAAGGACAGG	59.59	59.23	271	TCATGGATTATGAAAGCCTGGAGA	GGGAAAGGTGAAGGACAGGA	59.59	58.94	270	TGGATTATGAAAGCCTGGAGAAG	AGAAGAAAGTGGGAAAGGTGAA	58.21	57.48	277
39	D04	IMPDH1	ensembl_GRCh38_latest	7	128393010	GGAAAGGAGCTGGAGAACCC	GGGCTTCTCAGCTCTCTGTT	60.03	59.39	257	CTCTCTGCCTGGAAAGGAGC	GGGCTTCTCAGCTCTCTGTT	60.11	59.39	267	CAGGACCTCCCCTCCTCTC	GGCTTCTCAGCTCTCTGTTCT	60.08	59.45	280
40	D05	APRT	ensembl_GRCh38_latest	16	88811897	ACGCGCTCCCATCCGTAG	GTACAGGCTTCCGGCGAC	61.9	60.51	274	CACGCGCTCCCATCCGTA	GTACAGGCTTCCGGCGAC	62.2	60.51	275	CACGCGCTCCCATCCGTA	GGTACAGGCTTCCGGCGA	62.2	61.77	276
41	D06	ADAR	ensembl_GRCh38_latest	1	154608004	ACGACACACACACACACACT	GGAGTTTCCCGTGCCGAC	60.04	60.74	280	ACGACACACACACACACACT	GAGTTTCCCGTGCCGACG	60.04	61.11	279	CACACACTCTAACACTCACAAGA	GGCCACTTCCAGTGCGGA	58.32	62.33	243
42	D07	PFAS	ensembl_GRCh38_latest	17	8269261	CTGTCATGCCTCACCCTGAG	TGGTCCTTGTCTGTCCAAGA	60.11	58.2	262	CTGTCATGCCTCACCCTGAG	TGGCATTTTGGTCCTTGTCTG	60.11	59.04	270	CCTGAGCGGGCCGTTAGG	CGAGTCCGCTGAGATTTTGG	62.53	59	273
43	D08	PAICS	ensembl_GRCh38_latest	4	56459535	GGTCTTGGCTGTTCAACCGT	GGAGGGGTTAGATGCTCATGT	60.82	59.23	340	GGTCTTGGCTGTTCAACCGT	GGAGGGGTTAGATGCTCATGTT	60.82	59.83	340	TCTTGGCTGTTCAACCGTACT	AGGAGGGGTTAGATGCTCATG	59.59	58.95	339
44	D09	PPAT	ensembl_GRCh38_latest	4	56395355	TCGCACTTTGGTATCCTTTTCA	AGAAGGACTGGTTTCATCTGTACA	58.25	59.41	337	CGCACTTTGGTATCCTTTTCAGA	AGAAGGACTGGTTTCATCTGTACA	59.25	59.41	336	CAGTTATCGCACTTTGGTATCCT	AGGACTGGTTTCATCTGTACAA	58.56	57.03	340
45	D10	GART	ensembl_GRCh38_latest	21	33504127	AGGGTGAGGTCTTTTTTGTCT	GGGGTGATACTGTCGCAACT	57.05	59.75	261	AGGGTGAGGTCTTTTTTGTCT	AGGGGTGATACTGTCGCAAC	57.05	59.75	262	AGATGAAGTAAGGGTGAGGTCT	CCGTGAAGAGGGGTGATACTG	57.93	59.86	280
46	D11	IMPDH2	ensembl_GRCh38_latest	3	49024386	TGCATCTGTGGTAGTGGCAG	CGTCCATAGCCTCCATTCGT	60.04	59.61	248	CCTGGAAATGAGGGTGCTGT	CGTCCATAGCCTCCATTCGT	59.96	59.61	275	CCCTGGAAATGAGGGTGCTG	AGCCTCCATTCGTAAGTCAC	60.68	57.33	269
47	D12	CMPK1	ensembl_GRCh38_latest	1	47376742	CGCCCCGCCAAATTTGATTA	ACCATGTACTTTCCAGCCACT	59.54	59.29	268	CGCCCCGCCAAATTTGATTA	ACCATGTACTTTCCAGCCAC	59.54	57.8	268	CGCCCCGCCAAATTTGATTA	ACTTTGTTTTACCATGTACTTTCCA	59.54	57.35	278
48	E01	PTEN	ensembl_GRCh38_latest	10	87864472	GCGAGGGGCATCAGCTAC	TCCGTCTACTCCCACGTTCT	60.28	59.96	264	GAGGGGCATCAGCTACCG	TCCGTCTACTCCCACGTTCT	59.58	59.96	262	CTGCGGTCCAGAGCCAAG	CACGTTCTAAGAGAGTGACAGA	60.44	57.25	280
49	E02	OPTN	ensembl_GRCh38_latest	10	13136863	ATTCCCAGGAGCTGAGGACA	GCCCGGCCTGTTTTCTTTCT	60.25	61.18	269	ATTCCCAGGAGCTGAGGACA	GCCCGGCCTGTTTTCTTTC	60.25	59.71	269	GGAGCTGAGGACAGGGACT	CTGTGCCCGGCCTGTTTT	60.31	60.91	266
50	E03	HNRNPC	ensembl_GRCh38_latest	14	21234191	GCAGCCCACAATTTTGCCAT	ACTCTGGGCAGTTAACAGTGA	60.32	58.95	278	GAGCAGCCCACAATTTTGCC	ACTCTGGGCAGTTAACAGTGA	60.67	58.95	280	CCTTATGAACAGAGCAGCCCA	TGATTCAGAGTGAGAGTGGAGA	60.07	57.96	273
51	E04	MBNL1	ensembl_GRCh38_latest	3	152459324	CACCTCACAGCTGAATTTCACT	TCTGATAAAATTCCTCACACCCA	58.86	57.49	340	ACCTCACAGCTGAATTTCACT	GTCTGATAAAATTCCTCACACCCA	57.5	58.75	340	TAAGGACTATCACCTCACAGCTG	TCCTCACACCCATTTAAGATAAAAA	59.3	56.68	339
52	E05	YBX1	ensembl_GRCh38_latest	1	42701012	CCGCCGCAACTTCAATTACC	TCTGATGGAACTGAGGTTTTTCT	60.18	57.69	261	CCGCCGCAACTTCAATTACC	TGGCTTTCATTATCTGATGGAACTG	60.18	59.41	273	CAATTACCGACGCAGACGC	AACATGGCTTTCATTATCTGATGGA	59.66	58.87	265
53	E06	HNRNPA2B1	ensembl_GRCh38_latest	7	26200575	AAACCTTAAGCCCCACTGCT	GAGTTGTTTCTCGAGCAGCG	59.52	59.56	270	AAACCTTAAGCCCCACTGCT	CGCAGAGTTGTTTCTCGAGC	59.52	59.56	274	CTGCTACTGAATTGGTCCGA	CGCAGAGTTGTTTCTCGAGC	57.33	59.56	259
54	E07	ARHGAP15	ensembl_GRCh38_latest	2	143155493	GTCAGAGAGGTGAAGACTCTTGT	TCATGGATTTACTTTGGCTGAGC	59.43	59.3	274	AGTCAGAGAGGTGAAGACTCTTG	TCATGGATTTACTTTGGCTGAGC	59.17	59.3	275	AGGTGAAGACTCTTGTTTATCAACT	TGAGGATCATGGATTTACTTTGGC	58.17	59.11	273
55	E08	AGAP1	ensembl_GRCh38_latest	2	235494689	TTTCTTCTCGCGCCTCCTC	ATCTGGTTCTGCAGCACCG	59.78	60.38	280	CTTTCTTCTCGCGCCTCCTC	TCTGGTTCTGCAGCACCG	60.8	59.97	280	CTTCTCGCGCCTCCTCCG	CGGATCTGGTTCTGCAGCA	62.56	60.08	280
56	E09	AGAP3	ensembl_GRCh38_latest	7	151086744	CCAGCCCAGTAGTCCCGG	GAGTTGGAGAGCGCGAACT	61.47	60.08	318	CCAGCCCAGTAGTCCCGG	GAGTTGGAGAGCGCGAACTG	61.47	61.35	318	CCCGGCTCCATGCGCTAG	GGATGGCCGCGGAGTTGG	62.98	63.52	357
57	E10	CDC42BPA	ensembl_GRCh38_latest	1	226994271	CTCCTGAATCCCTGTCCTGC	CTCTCCGAGGCATTCCACAG	59.82	60.18	263	CTCCTGAATCCCTGTCCTGC	GACTCTCCGAGGCATTCCAC	59.82	60.18	265	GTCCTGCTACTGCTGCCAG	ACTTTGGGCCTTACAGGACTC	60.45	59.65	274
58	E11	PHKG2	ensembl_GRCh38_latest	16	30748823	CCACCCCCCAGGACCCTG	ACTCTCCAGCCTTCAAACGG	63.79	59.96	309	GTCCTTCCCCCACCCCCC	ACTCTCCAGCCTTCAAACGG	63.81	59.96	328	GGTCCTTCCCCCACCCCC	ACCTCCGTTTCCCTGGCC	63.81	61.65	278
59	E12	BANF1	ensembl_GRCh38_latest	11	66003769	AGGCCTATGTTGTCCTTGGC	TACGTCGGAGGTGAGTACGA	60.03	59.75	267	AGGCCTATGTTGTCCTTGGC	GTACGTCGGAGGTGAGTACG	60.03	59.63	268	GCAGGCCTATGTTGTCCTTG	AGACCCCGGAGTACGTCG	58.9	60.44	280
60	F01	HGS	ensembl_GRCh38_latest	17	81684069	GTTAGCGGGAGAGCGGAAG	GAGGGTCCAGGATCGGCG	60.23	61.92	365	GTTAGCGGGAGAGCGGAAG	CGAGGGTCCAGGATCGGC	60.23	61.92	366	GGGCTCATTGTTCCAAGGGC	TCCAGGATCGGCGGCTCC	61.61	63.91	400
61	F02	PRKAA1	ensembl_GRCh38_latest	5	40798187	TCACCCTTCACTTTGCCGAA	GCGGGTACTGGTGATTCTCC	59.82	60.18	329	TCACCCTTCACTTTGCCGAA	GGCGGGTACTGGTGATTCTC	59.82	60.18	330	CGGGGGAGGATGAAGAGGT	GTGATTCTCCTGGCAGCCC	60.38	60.45	397
62	F03	NPM1	ensembl_GRCh38_latest	5	171410562	AGATGTTGAACTATGCAAAGAGACA	TGGCAATAGAACCTGGACAACA	58.77	59.89	272	GATGTTGAACTATGCAAAGAGACA	TGGCAATAGAACCTGGACAACA	57.51	59.89	271	TGTTGAACTATGCAAAGAGACATT	ACATTTATCAAACACGGTAGGGA	57.12	57.83	250
63	F04	NMD3	ensembl_GRCh38_latest	3	161222016	AGAGAGACTGGAGGAAGACGT	CACCCTCAAGCGTTCTCCAT	59.65	60.04	250	AGAGAGACTGGAGGAAGACGT	CTTTCCCACCCACCCTCAAG	59.65	60.25	260	AGAGAGACTGGAGGAAGACGT	ACAATATACGCTCTTTCCCACCC	59.65	60.43	272
64	F05	NAF1	ensembl_GRCh38_latest	4	163128900	TCAACTTACAACAGAAGGAATCATT	GCTACACCAAACATGGCTGC	56.94	60.11	267	TCAACTTACAACAGAAGGAATCATT	AACATGGGTTGGGCTACACC	56.94	60.25	279	ATCAACTTACAACAGAAGGAATCAT	AACATGGGTTGGGCTACACC	56.75	60.25	280
65	F06	NUCKS1	ensembl_GRCh38_latest	1	205718283	AAAGCCCATGAGTCAAGCCA	AGGAAAAGACTCCTTCTCCCA	59.89	58.01	265	AAGCCCATGAGTCAAGCCAT	AGGAAAAGACTCCTTCTCCCA	59.67	58.01	264	AGTCAAGCCATAGCCAAAACC	GCTTCAAAGGCATCAAAGGAA	58.83	57.33	271
66	F07	GAR1	ensembl_GRCh38_latest	4	109824428	TGTTTGCTAAACATTATTGGAACT	GCACTTTGCATGATGCTGACA	55.52	60.07	280	TGTTTGCTAAACATTATTGGAACT	GCACTTTGCATGATGCTGAC	55.52	58.37	280	TCACCTAATTCTAATTTGTTTTGCT	TTTTAGAGCAAAATTCACTATTCCG	55.72	56.43	391
67	F08	SEPTIN6	ensembl_GRCh38_latest	X	119625379	AGATGCTTGTGTTGGGGGTG	CAGTCCACCCTTCCCACTTC	60.54	59.96	267	AGATGCTTGTGTTGGGGGTG	TCCTACCAGTCCACCCTTCC	60.54	60.25	273	GTTGGGGGTGCGGGATTG	TTCCCCTTCCTGCTACTCCT	61.07	59.58	240
68	F09	IPO7	ensembl_GRCh38_latest	11	9445191	AGTAGATGATTGAATGCCCTACTAA	TCTCCTGGGGTTGTTGTTTCT	57.38	59.15	280	AGTTAGTAGATGATTGAATGCCCT	GGGGTTGTTGTTTCTTTTGTCCA	57.49	60.06	278	ACCAAGTTAGTAGATGATTGAATGC	GGTTGTTGTTTCTTTTGTCCATCT	57.44	58.34	280
69	F10	PHAX	ensembl_GRCh38_latest	5	126624841	GCAAGTGACACGAATGAGGC	AGAAAACAATTGTCTTTCCTCCAGA	59.83	58.87	248	GCAAGTGACACGAATGAGGC	GAAAACAATTGTCTTTCCTCCAGA	59.83	57.61	247	ACATCACGAGAAACTTTTGCAAGT	ACAAGAAAACAATTGTCTTTCCTCC	59.9	58.43	269
70	F11	#VALUE!	ensembl_GRCh38_latest	8	21919773	CAGCTGAGCGGCGCTACG	CTCCAGAGCCCCGAGTGG	63.85	61.47	304	No qualifying primer-pairs found		NA	NA	NA	No qualifying primer-pairs found		NA	NA	NA
71	F12	NCAPH2	ensembl_GRCh38_latest	22	50508340	GCTTTTGCCCACGTTACGTC	CCGCCGCCCTTACCTCCT	60.39	63.86	283	TACGTCATAGACATGCGCGC	CCGCCGCCCTTACCTCCT	60.93	63.86	269	CGCATTTTCCTGGGCGGG	CCGCCGCCCTTACCTCCT	61.83	63.86	236
72	G01	RUVBL2	ensembl_GRCh38_latest	19	49015839	AGAGCCAACCTCAGAGGGAG	CTGTGGGCTCAGGGCAAC	60.62	60.67	246	AGAGCCAACCTCAGAGGGAG	TTCTGTGGGCTCAGGGCAAC	60.62	62.7	248	CAGAGCCAACCTCAGAGGGA	TTCTGTGGGCTCAGGGCAAC	60.91	62.7	249
73	G02	PSMA1	ensembl_GRCh38_latest	11	14505195	GGTTTCAGTGAGGTTGCTTGG	TCTCTTTACCCCTTTTTCTCAATTT	59.66	56.85	331	GGTTTCAGTGAGGTTGCTTGG	ATCTCTTTACCCCTTTTTCTCAATT	59.66	56.66	332	CCTAAAACATAGCATTCCACCAC	ATCTCTTTACCCCTTTTTCTCAATT	57.75	56.66	287
74	G03	CSNK1G3	ensembl_GRCh38_latest	5	123545666	TGACTACCTACTGCAATTTGAATGT	CCAACTCTAAAGTTAGGTCCAACC	58.76	59	274	TGACTACCTACTGCAATTTGAATGT	TCCAACTCTAAAGTTAGGTCCAACC	58.76	60.22	275	GCAATTTGAATGTTAACATTACCCA	AAGTTAGGTCCAACCATTAAAACTC	57.1	57.48	253
75	G04	CCT2	ensembl_GRCh38_latest	12	69601322	AATACAGGATTCTAGTTGTGTTTGT	TGTTAAAGCGAAGGTCAGCT	56.7	57.46	272	AATACAGGATTCTAGTTGTGTTTGT	ATGTTAAAGCGAAGGTCAGCT	56.7	57.94	273	AATACAGGATTCTAGTTGTGTTTGT	GAAGGTCAGCTAAATATCCAAACT	56.7	56.75	263
76	G05	CDC26	ensembl_GRCh38_latest	9	113267265	No qualifying primer-pairs found		NA	NA	NA	No qualifying primer-pairs found		NA	NA	NA	No qualifying primer-pairs found		NA	NA	NA
77	G06	USP10	ensembl_GRCh38_latest	16	84779079	GGCGGCCATTACACTACAGA	ACAGAAGCTGTGTTGTGCAC	59.82	59.27	330	GGCGGCCATTACACTACAGA	CACGAACCCCAAGGCATCT	59.82	60	313	GGCGGCCATTACACTACAGA	ACGAACCCCAAGGCATCTC	59.82	59.7	312
78	G07	ARL1	ensembl_GRCh38_latest	12	101395643	TGCAGTCAGTCAGTATATGCCA	AGTACTTTGGAATCCACCTCCA	59.23	58.74	256	TGCAGTCAGTCAGTATATGCCA	AAGTACTTTGGAATCCACCTCCA	59.23	59.34	257	ATTGCAGTCAGTCAGTATATGCCA	TGTGTTAGCTGTCATCATTTTAAGT	60.14	57.26	280
79	G08	MAP4K4	ensembl_GRCh38_latest	2	101698083	GAGGAGAGTACCGGGCCG	CACAGGAAGACAAAGGGGCC	61.22	60.9	321	CGAGGAGAGTACCGGGCC	CACAGGAAGACAAAGGGGCC	61.22	60.9	322	CGCGAGGAGAGTACCGGG	CACCAGCCCGCACAGGAAG	61.58	63.54	334
80	G09	YWHAB	ensembl_GRCh38_latest	20	44906435	ACTGGGCCACTTACCTAGGG	TCCTAGGCTGAGGCTGTGAA	60.62	60.25	257	ACTGGGCCACTTACCTAGGG	TTCCTAGGCTGAGGCTGTGA	60.62	60.25	258	ACATACTGGGCCACTTACCT	AGGCTGTGAAAAATCGAAAGTCG	58.03	60.06	251
81	G10	ATL2	ensembl_GRCh38_latest	2	38377258	TCGCTGGCCCGTACCTAG	CGAGGAGATACAGGCGGAGA	60.83	60.54	254	CTCGCTGGCCCGTACCTA	CGAGGAGATACAGGCGGAGA	60.83	60.54	255	CTCGCTGGCCCGTACCTA	AGGAGATACAGGCGGAGAG	60.83	57.57	253
82	G11	CALM2	ensembl_GRCh38_latest	2	47160779	AGGGAAGAAAACATGGAGGAATGA	TCTGAGGAAAGAGAGGAATGGA	59.96	57.93	302	AGGGAAGAAAACATGGAGGAATGA	AGCTTCCCTCTGTACTTAATGGT	59.96	58.9	328	AAAACATGGAGGAATGAAGTCC	AGCTTCCCTCTGTACTTAATGGT	56.59	58.9	321
83	G12	SUPT16H	ensembl_GRCh38_latest	14	21352676	CAAATGGCCCCCTAAACCCA	CGAGAAAGTCGTTACGAGGA	60.25	57.11	279	ACAAATGGCCCCCTAAACCC	CGAGAAAGTCGTTACGAGGA	60.25	57.11	280	TCCACACAAATGGCCCCCTA	CGAGGAAGAAGAAGAACAAAGTCG	61.14	59.85	271
84	H01	IGF2BP3	ensembl_GRCh38_latest	7	23470108	GTCCGGGCAGTCCACGAA	TGTGCTTGGTTCTTACTGTGT	62	57.72	280	GTCCGGGCAGTCCACGAA	TGTGCTTGGTTCTTACTGTGTT	62	58.38	280	CAGCTCTCGTCCGGGCAG	GTTTGTGTATTTTAAAGGCGAGAAG	62.5	57.45	269
85	H02	UBB	ensembl_GRCh38_latest	17	16381910	GGGGAGGCTTGCGGAATATT	CTGCTGGTCGGGGGGAAT	60.18	61.41	263	GGGGAGGCTTGCGGAATATT	CTGCTGGTCGGGGGGAATG	60.18	62.7	263	AATTGAGGGGAGGCTTGCG	TGCTGGTCGGGGGGAATG	60.38	61.73	268
86	H03	CDK5	ensembl_GRCh38_latest	7	151054012	GAGAAATTCGGGCTCAGGCA	GTGACCTGTCCTGAACCTGC	60.39	60.6	274	GAGAAATTCGGGCTCAGGCA	GCAGTGACCTGTCCTGAACC	60.39	60.6	277	AATTCGGGCTCAGGCACC	GCTCTGGGCAGTGACCTG	60.04	60.05	280
87	H04	NEPRO	ensembl_GRCh38_latest	3	113005539	TGAACTCCTGTGCAATGCTG	TCTTAGAGGCATCCATGAAAATGA	58.76	57.99	261	TGAACTCCTGTGCAATGCTG	TGAAAATCTTAGAGGCATCCATGA	58.76	57.99	267	TGCACTAAAGCAGCTCCTC	TTCATGAAAATCTTAGAGGCATCCA	57.46	58.57	253
88	H05	BMS1	ensembl_GRCh38_latest	10	42831093	AGGAGGAGGAGGAGAAGCTG	TCTCTGTTCCTCCTCCTGCA	60.03	59.88	273	GGAGGAGGAGGAGAAGCTGA	TCTCTGTTCCTCCTCCTGCA	60.03	59.88	272	GAGCACTTCAGAGCCAAGCA	CTGCAGGCACAGTTTGAGTA	60.6	58.12	280
89	H06	GTF2F1	ensembl_GRCh38_latest	19	6380284	CAAGCAGGATGTCGAAGGGT	CCAGACCAAGAAGACAGGGC	60.04	60.32	266	GTCGAAGGGTCACTGAGAGC	CCAGACCAAGAAGACAGGGC	60.11	60.32	256	AGAGCCTGAAGTTCTGGAGG	ATGACCACTAAGGACCTGCTG	58.73	59.44	270
90	H07	PSMD10	ensembl_GRCh38_latest	X	108084977	AAGACTTTGAAGGTGAGAAAACTT	AGAAGCAAAACTGCTGGTGTC	56.91	59.32	245	AAGACTTTGAAGGTGAGAAAACTT	TGGAAGAAGCAAAACTGCTGG	56.91	59.32	249	ATAAGACTTTGAAGGTGAGAAAACT	GTGATGAGGAGAGAGTGGAAGAAGC	56.64	62.63	266
91	H08	RAB5B	ensembl_GRCh38_latest	12	55986963	GATTGCAGCTTCAATGGACGT	ACTGCCCTTTGACAAAACGT	59.53	58.53	279	ATTGCAGCTTCAATGGACGT	ACTGCCCTTTGACAAAACGT	58.46	58.53	278	GCAGCTTCAATGGACGTATGT	TTGACAAAACGTAATACCAGGC	58.99	57.25	267
92	H09	OSTC	ensembl_GRCh38_latest	4	108650658	AACCACCTCCGAGCTTTACG	CCGAGTTACCTCCGGTGATG	60.04	59.9	275	GAGCTTTACGGATCTGCGGG	CCGAGTTACCTCCGGTGATG	60.88	59.9	265	AGCTTTACGGATCTGCGGG	GTAAGACACCACCACCAGAG	59.86	57.54	239
93	H10	BCAP31	ensembl_GRCh38_latest	X	153700940	GTGGAAGGGAATGGGGGAAG	GTGGACCTCTGGGGCATG	60.03	59.73	251	TGAGCTGTGGAAGGGAATGG	GTGGACCTCTGGGGCATG	59.67	59.73	257	AATGGGGGAAGCAGAAGGG	CTGTTGTTAGGAGAGAGGGGA	59.3	58.18	269
94	H11	CLTA	ensembl_GRCh38_latest	9	36191059	CTTCCGCTTTACCCGTCTCC	CAATCTCGCTCTCTTGCTGC	60.46	59.35	269	CTTCCGCTTTACCCGTCTCC	GCAATCTCGCTCTCTTGCTG	60.46	59.35	270	TGGCGCTTGTCCTCCTCT	GTTCTCGATGCCCGCAATCT	60.6	60.81	259
